# Supplementary material for: Assembly of CF3‑Pyrazole–Triazole Hybrids through (3 + 3)-Cycloaddition/Ring Contraction and Click Chemistry
Source: J Org Chem. 2026 Feb 16;91(8):3321–8. doi: 10.1021/acs.joc.5c03120 (PMC13298894; doi:10.1021/acs.joc.5c03120)
Supplement: Supplementary file 2 [file jo5c03120_si_002.zip]

Archive with 5,041 entries (3,955 files):
- nmr_spectra/
- nmr_spectra/1aa (KSW00228B)/
- nmr_spectra/1aa (KSW00228B)/1.mnova
- nmr_spectra/1aa (KSW00228B)/10/
- nmr_spectra/1aa (KSW00228B)/10/acqu
- nmr_spectra/1aa (KSW00228B)/10/acqus
- nmr_spectra/1aa (KSW00228B)/10/audita.txt
- nmr_spectra/1aa (KSW00228B)/10/fid
- nmr_spectra/1aa (KSW00228B)/10/format.temp
- nmr_spectra/1aa (KSW00228B)/10/fq1list
- nmr_spectra/1aa (KSW00228B)/10/pdata/
- nmr_spectra/1aa (KSW00228B)/10/pdata/1/
- nmr_spectra/1aa (KSW00228B)/10/pdata/1/outd
- nmr_spectra/1aa (KSW00228B)/10/pdata/1/proc
- nmr_spectra/1aa (KSW00228B)/10/pdata/1/procs
- nmr_spectra/1aa (KSW00228B)/10/pdata/1/title
- nmr_spectra/1aa (KSW00228B)/10/precom.output
- nmr_spectra/1aa (KSW00228B)/10/prosol_History
- nmr_spectra/1aa (KSW00228B)/10/pulseprogram
- nmr_spectra/1aa (KSW00228B)/10/scon2
- nmr_spectra/1aa (KSW00228B)/10/shimvalues
- nmr_spectra/1aa (KSW00228B)/10/specpar
- nmr_spectra/1aa (KSW00228B)/10/stanprogram14484
- nmr_spectra/1aa (KSW00228B)/10/topshimreport
- nmr_spectra/1aa (KSW00228B)/10/uxnmr.info
- nmr_spectra/1aa (KSW00228B)/10/uxnmr.par
- nmr_spectra/1aa (KSW00228B)/11/
- nmr_spectra/1aa (KSW00228B)/11/acqu
- nmr_spectra/1aa (KSW00228B)/11/acqus
- nmr_spectra/1aa (KSW00228B)/11/audita.txt
- nmr_spectra/1aa (KSW00228B)/11/cpdprg2
- nmr_spectra/1aa (KSW00228B)/11/fid
- nmr_spectra/1aa (KSW00228B)/11/format.temp
- nmr_spectra/1aa (KSW00228B)/11/fq1list
- nmr_spectra/1aa (KSW00228B)/11/pdata/
- nmr_spectra/1aa (KSW00228B)/11/pdata/1/
- nmr_spectra/1aa (KSW00228B)/11/pdata/1/outd
- nmr_spectra/1aa (KSW00228B)/11/pdata/1/proc
- nmr_spectra/1aa (KSW00228B)/11/pdata/1/procs
- nmr_spectra/1aa (KSW00228B)/11/pdata/1/title
- nmr_spectra/1aa (KSW00228B)/11/precom.output
- nmr_spectra/1aa (KSW00228B)/11/prosol_History
- nmr_spectra/1aa (KSW00228B)/11/pulseprogram
- nmr_spectra/1aa (KSW00228B)/11/scon2
- nmr_spectra/1aa (KSW00228B)/11/shimvalues
- nmr_spectra/1aa (KSW00228B)/11/specpar
- nmr_spectra/1aa (KSW00228B)/11/stanprogram15524
- nmr_spectra/1aa (KSW00228B)/11/topshimreport
- nmr_spectra/1aa (KSW00228B)/11/uxnmr.info
- nmr_spectra/1aa (KSW00228B)/11/uxnmr.par
- nmr_spectra/1aa (KSW00228B)/12/
- nmr_spectra/1aa (KSW00228B)/12/acqu
- nmr_spectra/1aa (KSW00228B)/12/acqus
- nmr_spectra/1aa (KSW00228B)/12/adcInfo_TRX1.xml
- nmr_spectra/1aa (KSW00228B)/12/au/
- nmr_spectra/1aa (KSW00228B)/12/au/src/
- nmr_spectra/1aa (KSW00228B)/12/au/src/au_zg
- nmr_spectra/1aa (KSW00228B)/12/au/src/proc_1dapks
- nmr_spectra/1aa (KSW00228B)/12/audita.txt
- nmr_spectra/1aa (KSW00228B)/12/fid
- nmr_spectra/1aa (KSW00228B)/12/format.temp
- nmr_spectra/1aa (KSW00228B)/12/lists/
- nmr_spectra/1aa (KSW00228B)/12/lists/form/
- nmr_spectra/1aa (KSW00228B)/12/lists/form/plot_acqu.form
- nmr_spectra/1aa (KSW00228B)/12/lists/pp/
- nmr_spectra/1aa (KSW00228B)/12/lists/pp/Avance.incl
- nmr_spectra/1aa (KSW00228B)/12/lists/pp/zg
- nmr_spectra/1aa (KSW00228B)/12/pdata/
- nmr_spectra/1aa (KSW00228B)/12/pdata/1/
- nmr_spectra/1aa (KSW00228B)/12/pdata/1/1i
- nmr_spectra/1aa (KSW00228B)/12/pdata/1/1r
- nmr_spectra/1aa (KSW00228B)/12/pdata/1/auditp.txt
- nmr_spectra/1aa (KSW00228B)/12/pdata/1/intrng
- nmr_spectra/1aa (KSW00228B)/12/pdata/1/outd
- nmr_spectra/1aa (KSW00228B)/12/pdata/1/peaklist.xml
- nmr_spectra/1aa (KSW00228B)/12/pdata/1/peakrng
- nmr_spectra/1aa (KSW00228B)/12/pdata/1/peaks
- nmr_spectra/1aa (KSW00228B)/12/pdata/1/proc
- nmr_spectra/1aa (KSW00228B)/12/pdata/1/procs
- nmr_spectra/1aa (KSW00228B)/12/pdata/1/title
- nmr_spectra/1aa (KSW00228B)/12/prosol_History
- nmr_spectra/1aa (KSW00228B)/12/pulseprogram.precomp
- nmr_spectra/1aa (KSW00228B)/12/scon2
- nmr_spectra/1aa (KSW00228B)/12/shimvalues
- nmr_spectra/1aa (KSW00228B)/12/specpar
- nmr_spectra/1aa (KSW00228B)/12/topshimreport
- nmr_spectra/1aa (KSW00228B)/12/uxnmr.info
- nmr_spectra/1aa (KSW00228B)/12/uxnmr.par
- nmr_spectra/1aa (KSW00228B)/12/vtc_pid_settings
- nmr_spectra/1aa (KSW00228B)/1aa (13c).png
- nmr_spectra/1aa (KSW00228B)/1aa (19f).png
- nmr_spectra/1aa (KSW00228B)/1aa (1h).png
- nmr_spectra/1ab (KSW00428B)/
- nmr_spectra/1ab (KSW00428B)/1.mnova
- nmr_spectra/1ab (KSW00428B)/10/
- nmr_spectra/1ab (KSW00428B)/10/acqu
- nmr_spectra/1ab (KSW00428B)/10/acqus
- nmr_spectra/1ab (KSW00428B)/10/audita.txt
- nmr_spectra/1ab (KSW00428B)/10/fid
- nmr_spectra/1ab (KSW00428B)/10/format.temp
- nmr_spectra/1ab (KSW00428B)/10/fq1list
- nmr_spectra/1ab (KSW00428B)/10/pdata/
- nmr_spectra/1ab (KSW00428B)/10/pdata/1/
- nmr_spectra/1ab (KSW00428B)/10/pdata/1/outd
- nmr_spectra/1ab (KSW00428B)/10/pdata/1/proc
- nmr_spectra/1ab (KSW00428B)/10/pdata/1/procs
- nmr_spectra/1ab (KSW00428B)/10/pdata/1/title
- nmr_spectra/1ab (KSW00428B)/10/precom.output
- nmr_spectra/1ab (KSW00428B)/10/prosol_History
- nmr_spectra/1ab (KSW00428B)/10/pulseprogram
- nmr_spectra/1ab (KSW00428B)/10/scon2
- nmr_spectra/1ab (KSW00428B)/10/shimvalues
- nmr_spectra/1ab (KSW00428B)/10/specpar
- nmr_spectra/1ab (KSW00428B)/10/stanprogram9348
- nmr_spectra/1ab (KSW00428B)/10/topshimreport
- nmr_spectra/1ab (KSW00428B)/10/uxnmr.info
- nmr_spectra/1ab (KSW00428B)/10/uxnmr.par
- nmr_spectra/1ab (KSW00428B)/11/
- nmr_spectra/1ab (KSW00428B)/11/acqu
- nmr_spectra/1ab (KSW00428B)/11/acqus
- nmr_spectra/1ab (KSW00428B)/11/adcInfo_TRX2.xml
- nmr_spectra/1ab (KSW00428B)/11/audita.txt
- nmr_spectra/1ab (KSW00428B)/11/fid
- nmr_spectra/1ab (KSW00428B)/11/format.temp
- nmr_spectra/1ab (KSW00428B)/11/lists/
- nmr_spectra/1ab (KSW00428B)/11/lists/cpd/
- nmr_spectra/1ab (KSW00428B)/11/lists/cpd/waltz65
- nmr_spectra/1ab (KSW00428B)/11/lists/form/
- nmr_spectra/1ab (KSW00428B)/11/lists/form/plot_acqu.form
- nmr_spectra/1ab (KSW00428B)/11/lists/pp/
- nmr_spectra/1ab (KSW00428B)/11/lists/pp/Avance.incl
- nmr_spectra/1ab (KSW00428B)/11/lists/pp/Delay.incl
- nmr_spectra/1ab (KSW00428B)/11/lists/pp/zgpg30
- nmr_spectra/1ab (KSW00428B)/11/pdata/
- nmr_spectra/1ab (KSW00428B)/11/pdata/1/
- nmr_spectra/1ab (KSW00428B)/11/pdata/1/auditp.txt
- nmr_spectra/1ab (KSW00428B)/11/pdata/1/outd
- nmr_spectra/1ab (KSW00428B)/11/pdata/1/proc
- nmr_spectra/1ab (KSW00428B)/11/pdata/1/procs
- nmr_spectra/1ab (KSW00428B)/11/pdata/1/title
- nmr_spectra/1ab (KSW00428B)/11/prosol_History
- nmr_spectra/1ab (KSW00428B)/11/pulseprogram.precomp
- nmr_spectra/1ab (KSW00428B)/11/scon2
- nmr_spectra/1ab (KSW00428B)/11/shimvalues
- nmr_spectra/1ab (KSW00428B)/11/specpar
- nmr_spectra/1ab (KSW00428B)/11/topshimreport
- nmr_spectra/1ab (KSW00428B)/11/uxnmr.info
- nmr_spectra/1ab (KSW00428B)/11/uxnmr.par
- nmr_spectra/1ab (KSW00428B)/11/vtc_pid_settings
- nmr_spectra/1ab (KSW00428B)/12/
- nmr_spectra/1ab (KSW00428B)/12/acqu
- nmr_spectra/1ab (KSW00428B)/12/acqus
- nmr_spectra/1ab (KSW00428B)/12/adcInfo_TRX1.xml
- nmr_spectra/1ab (KSW00428B)/12/audita.txt
- nmr_spectra/1ab (KSW00428B)/12/fid
- nmr_spectra/1ab (KSW00428B)/12/format.temp
- nmr_spectra/1ab (KSW00428B)/12/lists/
- nmr_spectra/1ab (KSW00428B)/12/lists/form/
- nmr_spectra/1ab (KSW00428B)/12/lists/form/plot_acqu.form
- nmr_spectra/1ab (KSW00428B)/12/lists/pp/
- nmr_spectra/1ab (KSW00428B)/12/lists/pp/Avance.incl
- nmr_spectra/1ab (KSW00428B)/12/lists/pp/zg
- nmr_spectra/1ab (KSW00428B)/12/pdata/
- nmr_spectra/1ab (KSW00428B)/12/pdata/1/
- nmr_spectra/1ab (KSW00428B)/12/pdata/1/auditp.txt
- nmr_spectra/1ab (KSW00428B)/12/pdata/1/outd
- nmr_spectra/1ab (KSW00428B)/12/pdata/1/proc
- nmr_spectra/1ab (KSW00428B)/12/pdata/1/procs
- nmr_spectra/1ab (KSW00428B)/12/pdata/1/title
- nmr_spectra/1ab (KSW00428B)/12/prosol_History
- nmr_spectra/1ab (KSW00428B)/12/pulseprogram.precomp
- nmr_spectra/1ab (KSW00428B)/12/scon2
- nmr_spectra/1ab (KSW00428B)/12/shimvalues
- nmr_spectra/1ab (KSW00428B)/12/specpar
- nmr_spectra/1ab (KSW00428B)/12/uxnmr.info
- nmr_spectra/1ab (KSW00428B)/12/uxnmr.par
- nmr_spectra/1ab (KSW00428B)/12/vtc_pid_settings
- nmr_spectra/1ab (KSW00428B)/1ab (13c).png
- nmr_spectra/1ab (KSW00428B)/1ab (19f).png
- nmr_spectra/1ab (KSW00428B)/1ab (1h).png
- nmr_spectra/1ac (olb-00003f)/
- nmr_spectra/1ac (olb-00003f)/1.mnova
- nmr_spectra/1ac (olb-00003f)/10/
- nmr_spectra/1ac (olb-00003f)/10/acqu
- nmr_spectra/1ac (olb-00003f)/10/acqus
- nmr_spectra/1ac (olb-00003f)/10/adcInfo_TRX1.xml
- nmr_spectra/1ac (olb-00003f)/10/audita.txt
- nmr_spectra/1ac (olb-00003f)/10/fid
- nmr_spectra/1ac (olb-00003f)/10/format.temp
- nmr_spectra/1ac (olb-00003f)/10/lists/
- nmr_spectra/1ac (olb-00003f)/10/lists/form/
- nmr_spectra/1ac (olb-00003f)/10/lists/form/plot_acqu.form
- nmr_spectra/1ac (olb-00003f)/10/lists/pp/
- nmr_spectra/1ac (olb-00003f)/10/lists/pp/Avance.incl
- nmr_spectra/1ac (olb-00003f)/10/lists/pp/zg30
- nmr_spectra/1ac (olb-00003f)/10/pdata/
- nmr_spectra/1ac (olb-00003f)/10/pdata/1/
- nmr_spectra/1ac (olb-00003f)/10/pdata/1/outd
- nmr_spectra/1ac (olb-00003f)/10/pdata/1/proc
- nmr_spectra/1ac (olb-00003f)/10/pdata/1/procs
- nmr_spectra/1ac (olb-00003f)/10/pdata/1/title
- nmr_spectra/1ac (olb-00003f)/10/prosol_History
- nmr_spectra/1ac (olb-00003f)/10/pulseprogram.precomp
- nmr_spectra/1ac (olb-00003f)/10/scon2
- nmr_spectra/1ac (olb-00003f)/10/shimvalues
- nmr_spectra/1ac (olb-00003f)/10/specpar
- nmr_spectra/1ac (olb-00003f)/10/topshimreport
- nmr_spectra/1ac (olb-00003f)/10/uxnmr.info
- nmr_spectra/1ac (olb-00003f)/10/uxnmr.par
- nmr_spectra/1ac (olb-00003f)/10/vtc_pid_settings
- nmr_spectra/1ac (olb-00003f)/11/
- nmr_spectra/1ac (olb-00003f)/11/acqu
- nmr_spectra/1ac (olb-00003f)/11/acqus
- nmr_spectra/1ac (olb-00003f)/11/adcInfo_TRX2.xml
- nmr_spectra/1ac (olb-00003f)/11/audita.txt
- nmr_spectra/1ac (olb-00003f)/11/fid
- nmr_spectra/1ac (olb-00003f)/11/format.temp
- nmr_spectra/1ac (olb-00003f)/11/lists/
- nmr_spectra/1ac (olb-00003f)/11/lists/cpd/
- nmr_spectra/1ac (olb-00003f)/11/lists/cpd/waltz65
- nmr_spectra/1ac (olb-00003f)/11/lists/form/
- nmr_spectra/1ac (olb-00003f)/11/lists/form/plot_acqu.form
- nmr_spectra/1ac (olb-00003f)/11/lists/pp/
- nmr_spectra/1ac (olb-00003f)/11/lists/pp/Avance.incl
- nmr_spectra/1ac (olb-00003f)/11/lists/pp/Delay.incl
- nmr_spectra/1ac (olb-00003f)/11/lists/pp/zgpg30
- nmr_spectra/1ac (olb-00003f)/11/pdata/
- nmr_spectra/1ac (olb-00003f)/11/pdata/1/
- nmr_spectra/1ac (olb-00003f)/11/pdata/1/outd
- nmr_spectra/1ac (olb-00003f)/11/pdata/1/proc
- nmr_spectra/1ac (olb-00003f)/11/pdata/1/procs
- nmr_spectra/1ac (olb-00003f)/11/pdata/1/title
- nmr_spectra/1ac (olb-00003f)/11/prosol_History
- nmr_spectra/1ac (olb-00003f)/11/pulseprogram.precomp
- nmr_spectra/1ac (olb-00003f)/11/scon2
- nmr_spectra/1ac (olb-00003f)/11/shimvalues
- nmr_spectra/1ac (olb-00003f)/11/specpar
- nmr_spectra/1ac (olb-00003f)/11/uxnmr.info
- nmr_spectra/1ac (olb-00003f)/11/uxnmr.par
- nmr_spectra/1ac (olb-00003f)/11/vtc_pid_settings
- nmr_spectra/1ac (olb-00003f)/12/
- nmr_spectra/1ac (olb-00003f)/12/acqu
- nmr_spectra/1ac (olb-00003f)/12/acqus
- nmr_spectra/1ac (olb-00003f)/12/adcInfo_TRX1.xml
- nmr_spectra/1ac (olb-00003f)/12/audita.txt
- nmr_spectra/1ac (olb-00003f)/12/fid
- nmr_spectra/1ac (olb-00003f)/12/format.temp
- nmr_spectra/1ac (olb-00003f)/12/lists/
- nmr_spectra/1ac (olb-00003f)/12/lists/form/
- nmr_spectra/1ac (olb-00003f)/12/lists/form/plot_acqu.form
- nmr_spectra/1ac (olb-00003f)/12/lists/pp/
- nmr_spectra/1ac (olb-00003f)/12/lists/pp/Avance.incl
- nmr_spectra/1ac (olb-00003f)/12/lists/pp/zg
- nmr_spectra/1ac (olb-00003f)/12/pdata/
- nmr_spectra/1ac (olb-00003f)/12/pdata/1/
- nmr_spectra/1ac (olb-00003f)/12/pdata/1/outd
- nmr_spectra/1ac (olb-00003f)/12/pdata/1/proc
- nmr_spectra/1ac (olb-00003f)/12/pdata/1/procs
- nmr_spectra/1ac (olb-00003f)/12/pdata/1/title
- nmr_spectra/1ac (olb-00003f)/12/prosol_History
- nmr_spectra/1ac (olb-00003f)/12/pulseprogram.precomp
- nmr_spectra/1ac (olb-00003f)/12/scon2
- nmr_spectra/1ac (olb-00003f)/12/shimvalues
- nmr_spectra/1ac (olb-00003f)/12/specpar
- nmr_spectra/1ac (olb-00003f)/12/uxnmr.info
- nmr_spectra/1ac (olb-00003f)/12/uxnmr.par
- nmr_spectra/1ac (olb-00003f)/12/vtc_pid_settings
- nmr_spectra/1ac (olb-00003f)/1ac (13c).png
- nmr_spectra/1ac (olb-00003f)/1ac (19f).png
- nmr_spectra/1ac (olb-00003f)/1ac (1h).png
- nmr_spectra/1ad (KSW00427B)/
- nmr_spectra/1ad (KSW00427B)/1.mnova
- nmr_spectra/1ad (KSW00427B)/10/
- nmr_spectra/1ad (KSW00427B)/10/acqu
- nmr_spectra/1ad (KSW00427B)/10/acqus
- nmr_spectra/1ad (KSW00427B)/10/audita.txt
- nmr_spectra/1ad (KSW00427B)/10/fid
- nmr_spectra/1ad (KSW00427B)/10/format.temp
- nmr_spectra/1ad (KSW00427B)/10/fq1list
- nmr_spectra/1ad (KSW00427B)/10/pdata/
- nmr_spectra/1ad (KSW00427B)/10/pdata/1/
- nmr_spectra/1ad (KSW00427B)/10/pdata/1/outd
- nmr_spectra/1ad (KSW00427B)/10/pdata/1/proc
- nmr_spectra/1ad (KSW00427B)/10/pdata/1/procs
- nmr_spectra/1ad (KSW00427B)/10/pdata/1/title
- nmr_spectra/1ad (KSW00427B)/10/precom.output
- nmr_spectra/1ad (KSW00427B)/10/prosol_History
- nmr_spectra/1ad (KSW00427B)/10/pulseprogram
- nmr_spectra/1ad (KSW00427B)/10/scon2
- nmr_spectra/1ad (KSW00427B)/10/shimvalues
- nmr_spectra/1ad (KSW00427B)/10/specpar
- nmr_spectra/1ad (KSW00427B)/10/stanprogram9348
- nmr_spectra/1ad (KSW00427B)/10/topshimreport
- nmr_spectra/1ad (KSW00427B)/10/uxnmr.info
- nmr_spectra/1ad (KSW00427B)/10/uxnmr.par
- nmr_spectra/1ad (KSW00427B)/11/
- nmr_spectra/1ad (KSW00427B)/11/acqu
- nmr_spectra/1ad (KSW00427B)/11/acqus
- nmr_spectra/1ad (KSW00427B)/11/adcInfo_TRX2.xml
- nmr_spectra/1ad (KSW00427B)/11/audita.txt
[truncated: 4,741 more entries]
