# Supplementary material for: Assembly of CF3‑Pyrazole–Triazole Hybrids through (3 + 3)-Cycloaddition/Ring Contraction and Click Chemistry
Source: J Org Chem. 2026 Feb 16;91(8):3321–8. doi: 10.1021/acs.joc.5c03120 (PMC13298894; doi:10.1021/acs.joc.5c03120)
Supplement: Supplementary file 2 [file jo5c03120_si_002.zip › nmr_spectra/1aa (KSW00228B)/10/shimvalues]

# Thu Apr 27 12:48:57 2023
#$$PROBEIDENTIFIER=Z114607_0895
#$$PROBENAME=PA BBO 600S3 BBF-H-D-05 Z SP
#$$SHIMID=292722
#
# Active Shim Gradients
#
Z           		9137            
Z2          		6288            
Z3          		1953            
Z4          		4123            
Z5          		-1141           
Z6          		-1299           
Z7          		-48             
Z8          		10464           
X           		2058            
XZ          		898             
XZ2         		7571            
XZ3         		-795            
XZ4         		1458            
XZ5         		156             
Y           		2795            
YZ          		-1258           
YZ2         		-8962           
YZ3         		-3217           
YZ4         		1169            
YZ5         		2582            
XY          		5547            
XYZ         		-7492           
XYZ2        		-1644           
XYZ3        		-181            
XYZ4        		3464            
XYZ5        		-1072           
(X2-Y2)     		-4966           
(X2-Y2)Z    		-9384           
(X2-Y2)Z2   		3130            
(X2-Y2)Z3   		3060            
(X2-Y2)Z4   		-3444           
(X2-Y2)Z5   		-7628           
X3          		9999            
X3Z         		10492           
Y3          		1092            
Y3Z         		5328            
#
# Lock Parameter
#
FIELD		2962.876
LOCKPHASE		254.600 
LOCKPOWER		-30.000 
LOCKGAIN		125.946 
LOCKDC		-15.000 
LOCKSHIFT		7.240   
LOOPGAIN		-12.000 
LOOPTIME		0.400   
LOOPFILTER		100.000 
#
IEEE64_VERSION_CODE 1
#
# Shim currents 
#
SHIM_SETTING [1 ]  4603.28387656   
SHIM_SETTING [2 ]  2261.07480519   
SHIM_SETTING [3 ]  1522.95721850   
SHIM_SETTING [4 ]  8695.15769164   
SHIM_SETTING [5 ]  -4127.48577762  
SHIM_SETTING [6 ]  -3521.61733659  
SHIM_SETTING [7 ]  15156.32118578  
SHIM_SETTING [8 ]  15462.42861037  
SHIM_SETTING [9 ]  2972.86924496   
SHIM_SETTING [10]  3406.63036607   
SHIM_SETTING [11]  0.00000000      
SHIM_SETTING [12]  -4235.25592990  
SHIM_SETTING [13]  6420.09089652   
SHIM_SETTING [14]  -239.21760817   
SHIM_SETTING [15]  10549.90327479  
SHIM_SETTING [16]  10082.71028709  
SHIM_SETTING [17]  -3028.85462825  
SHIM_SETTING [18]  -5548.93368447  
SHIM_SETTING [19]  -451.50817538   
SHIM_SETTING [20]  41.60949054     
SHIM_SETTING [21]  -11052.09692174 
SHIM_SETTING [22]  7690.33181587   
SHIM_SETTING [23]  -14917.91919779 
SHIM_SETTING [24]  7288.94368220   
SHIM_SETTING [25]  -11901.27579709 
SHIM_SETTING [26]  1427.84979594   
SHIM_SETTING [27]  9938.34281764   
SHIM_SETTING [28]  -8998.08068964  
SHIM_SETTING [29]  2164.77116211   
SHIM_SETTING [30]  8018.83352649   
SHIM_SETTING [31]  10604.92968563  
SHIM_SETTING [32]  -2455.32934494  
SHIM_SETTING [33]  -4388.71817913  
SHIM_SETTING [34]  11493.44412955  
SHIM_SETTING [35]  -2238.59543609  
SHIM_SETTING [36]  8812.06821011   
SHIM_SETTING [37]  4861.31598890   
SHIM_SETTING [38]  5031.03962340   
SHIM_SETTING [39]  4222.27399901   
SHIM_SETTING [40]  0.00000000      
