# Supplementary material for: Assembly of CF3‑Pyrazole–Triazole Hybrids through (3 + 3)-Cycloaddition/Ring Contraction and Click Chemistry
Source: J Org Chem. 2026 Feb 16;91(8):3321–8. doi: 10.1021/acs.joc.5c03120 (PMC13298894; doi:10.1021/acs.joc.5c03120)
Supplement: Supplementary file 2 [file jo5c03120_si_002.zip › nmr_spectra/1aa (KSW00228B)/10/specpar]

##TITLE= Parameter file, TopSpin 3.6.5
##JCAMPDX= 5.0
##DATATYPE= Parameter Values
##NPOINTS= 21823	$$ modification sequence number
##ORIGIN= Bruker BioSpin GmbH
##OWNER= nmrsu
$$ 2023-03-21 12:32:04.706 +0100  Damian@DESKTOP-7QNRS40
$$ C:/Bruker/TopSpin3.6.5/conf/instr/spect/specpar
$$ process C:\Bruker\TopSpin3.6.5\prog\mod\hconfserver.exe
##$HPPRECH= (0..15)
-1 -1 -1 -1 -1 -1 -1 -1 -1 -1 -1 -1 -1 -1 -1 -1
##$HPSELECT= no
##$NUC1= 1
##$NUC2= 0
##$NUC3= 0
##$NUC4= 0
##$NUC5= 0
##$NUC6= 0
##$NUC7= 0
##$NUC8= 0
##$NUCARR= (0..123)
600.26 600.26 92.143565 640.26117 457.274689 88.334778 233.283828 84.347413
64.489882 192.587262 150.935497 43.362092 60.823818 81.373989 564.80871
47.386301 158.780175 36.745726 156.408902 119.254777 242.989702 46.075958
58.812929 48.955555 28.010371 15.374489 40.397672 145.813641 33.839862
33.848883 59.847777 157.886076 33.929672 148.79976 19.435086 142.424134
53.63954 159.161778 170.496008 37.557086 144.070528 183.059515 20.93896
102.780203 114.478664 31.319898 150.38902 162.109325 23.095604 57.954761
196.407797 26.0142 29.413929 55.801958 146.920658 39.1185 39.93947 135.108478
27.642879 30.981634 19.126967 27.468498 24.297438 27.933297 127.34804 133.216752
131.251381 131.532747 196.397563 213.886198 223.840748 143.645682 77.788996
157.086493 189.380643 120.096935 166.933422 49.48496 78.730954 59.632572
66.706462 79.200105 84.790573 183.799612 32.71417 20.168736 25.030842 20.648944
149.224636 65.908548 18.427982 24.190478 144.302504 20.648944 28.932532
128.095484 17.287488 49.761554 105.041334 28.938535 68.45365 48.807141
24.052418 15.108544 71.968773 25.009155 135.206164 136.568754 13.69992
46.61259 10.312467 11.230865 129.036596 10.378495 107.5115 39.686688 342.88772
346.253006 125.577988 96.457508 11.053188 100 100 100
##$NUCOFFS= (0..127)
<2H> <31P> <1H> <> <> <> <> <> <> <> <> <> <> <> <> <> <> <> <> <> <> <>
<> <> <> <> <> <> <> <> <> <> <> <> <> <> <> <> <> <> <> <> <> <> <> <>
<> <> <> <> <> <> <> <> <> <> <> <> <> <> <> <> <> <> <> <> <> <> <> <>
<> <> <> <> <> <> <> <> <> <> <> <> <> <> <> <> <> <> <> <> <> <> <> <>
<> <> <> <> <> <> <> <> <> <> <> <> <> <> <> <> <> <> <> <> <> <> <> <>
<> <> <> <> <> <> <> <> <> <>
##$OFFS= (0..127)
0 0 0 0 0 0 0 0 0 0 0 0 0 0 0 0 0 0 0 0 0 0 0 0 0 0 0 0 0 0 0 0 0 0 0 0
0 0 0 0 0 0 0 0 0 0 0 0 0 0 0 0 0 0 0 0 0 0 0 0 0 0 0 0 0 0 0 0 0 0 0 0
0 0 0 0 0 0 0 0 0 0 0 0 0 0 0 0 0 0 0 0 0 0 0 0 0 0 0 0 0 0 0 0 0 0 0 0
0 0 0 0 0 0 0 0 0 0 0 0 0 0 0 0 0 0 0 0
##$OFFSF= (0..7)
-37994.6 0 0 0 0 0 0 0
##$OFFSH= (0..7)
2400.99999996346 4608.84 0 0 0 0 0 0
##$OFFSX= (0..7)
12164.2999999949 -0.1 0 0 0 0 0 0
##$PRECHAN= (0..15)
-1 1 0 2 -1 -1 -1 -1 -1 -1 -1 -1 -1 -1 -1 -1
##$RECPRE= (0..15)
-1 0 -1 -1 -1 -1 -1 -1 -1 -1 -1 -1 -1 -1 -1 -1
##$RECPRFX= (0..15)
1 0 0 0 0 0 0 0 0 0 0 0 0 0 0 0
##$RECSEL= (0..15)
0 0 0 1 0 0 0 0 0 0 0 0 0 0 0 0
##$SELREC= (0..9)
0 0 0 0 0 0 0 0 0 0
##$SFO1= 600.263707
##$SFO2= 600.26
##$SFO3= 600.26
##$SFO4= 600.263707
##$SFO5= 600.263707
##$SFO6= 600.263707
##$SFO7= 600.263707
##$SFO8= 600.263707
##END=
