# Supplementary material for: Assembly of CF3‑Pyrazole–Triazole Hybrids through (3 + 3)-Cycloaddition/Ring Contraction and Click Chemistry
Source: J Org Chem. 2026 Feb 16;91(8):3321–8. doi: 10.1021/acs.joc.5c03120 (PMC13298894; doi:10.1021/acs.joc.5c03120)
Supplement: Supplementary file 2 [file jo5c03120_si_002.zip › nmr_spectra/1aa (KSW00228B)/11/audita.txt]

##TITLE= Audit trail, TopSpin 3.6.5
##JCAMPDX= 5.01
##ORIGIN= Bruker BioSpin GmbH
##OWNER= Damian
$$ //feruos/MJRG/NMR_Avance/KSW/KSW00221BA/10/audita.txt
##AUDIT TRAIL=  $$ (NUMBER, WHEN, WHO, WHERE, PROCESS, VERSION, WHAT)
(   1,<2023-03-31 11:38:12.977 +0200>,<Damian>,<DESKTOP-7QNRS40>,<go4>,<TopSpin 3.6.5>,
      <created by zg on data set with UUID 'a34555bc-cfa0-11ed-ab9c-d85ed396d7c8'
       started at 2023-03-31 10:47:15.961 +0200,
       POWCHK enabled, PULCHK disabled,
       completed at 2023-03-31 11:38:12.961 +0200

       configuration hash MD5:
       47 43 45 7C 51 DA 19 13 88 74 B7 35 D0 7A A2 8D
       data hash MD5: 64K
       C9 8E 8F 53 0F 52 14 F5 BA 05 50 C6 3C 51 17 8A>)
(   2,<2023-03-31 11:38:13.039 +0200>,<Damian>,<DESKTOP-7QNRS40>,<audit>,<TopSpin 3.6.5>,
      <user comment:
       ICON-NMR User ID: KSW
       data hash MD5: 64K
       C9 8E 8F 53 0F 52 14 F5 BA 05 50 C6 3C 51 17 8A>)
(   3,<2023-03-31 11:38:13.726 +0200>,<Damian>,<DESKTOP-7QNRS40>,<dirdata>,<TopSpin 3.6.5>,
      <wrpa from 1 10 "KSW00221BA" "D:/Archiwum/KSW"
       data hash MD5: 64K
       C9 8E 8F 53 0F 52 14 F5 BA 05 50 C6 3C 51 17 8A>)
##END=

$$ hash MD5
$$ 5E C6 1B 06 8A 8C AF B6 70 A5 8E 6E 39 58 C5 0B
