# Supplementary material for: Assembly of CF3‑Pyrazole–Triazole Hybrids through (3 + 3)-Cycloaddition/Ring Contraction and Click Chemistry
Source: J Org Chem. 2026 Feb 16;91(8):3321–8. doi: 10.1021/acs.joc.5c03120 (PMC13298894; doi:10.1021/acs.joc.5c03120)
Supplement: Supplementary file 2 [file jo5c03120_si_002.zip › nmr_spectra/1aa (KSW00228B)/11/shimvalues]

# Fri Mar 31 11:38:12 2023
#$$PROBEIDENTIFIER=Z114607_0895
#$$PROBENAME=PA BBO 600S3 BBF-H-D-05 Z SP
#$$SHIMID=292722
#
# Active Shim Gradients
#
Z           		9192            
Z2          		6316            
Z3          		2060            
Z4          		4295            
Z5          		-1387           
Z6          		-1879           
Z7          		946             
Z8          		12111           
X           		2061            
XZ          		911             
XZ2         		7536            
XZ3         		-846            
XZ4         		1635            
XZ5         		415             
Y           		2769            
YZ          		-1290           
YZ2         		-8902           
YZ3         		-2804           
YZ4         		967             
YZ5         		-1982           
XY          		5532            
XYZ         		-7463           
XYZ2        		-1839           
XYZ3        		455             
XYZ4        		4215            
XYZ5        		-5700           
(X2-Y2)     		-4969           
(X2-Y2)Z    		-9405           
(X2-Y2)Z2   		2973            
(X2-Y2)Z3   		2653            
(X2-Y2)Z4   		-3208           
(X2-Y2)Z5   		-4622           
X3          		10412           
X3Z         		10591           
Y3          		1183            
Y3Z         		5203            
#
# Lock Parameter
#
FIELD		2964.950
LOCKPHASE		254.600 
LOCKPOWER		-30.000 
LOCKGAIN		124.892 
LOCKDC		-15.000 
LOCKSHIFT		7.240   
LOOPGAIN		-12.000 
LOOPTIME		0.400   
LOOPFILTER		100.000 
#
IEEE64_VERSION_CODE 1
#
# Shim currents 
#
SHIM_SETTING [1 ]  4792.50796742   
SHIM_SETTING [2 ]  1656.57639026   
SHIM_SETTING [3 ]  841.87747157    
SHIM_SETTING [4 ]  10782.86062032  
SHIM_SETTING [5 ]  -5329.14849252  
SHIM_SETTING [6 ]  -3974.92853953  
SHIM_SETTING [7 ]  17163.18261689  
SHIM_SETTING [8 ]  15737.78735412  
SHIM_SETTING [9 ]  3132.91548269   
SHIM_SETTING [10]  3213.96050434   
SHIM_SETTING [11]  0.00000000      
SHIM_SETTING [12]  -4019.32166754  
SHIM_SETTING [13]  6386.25524158   
SHIM_SETTING [14]  -86.91045650    
SHIM_SETTING [15]  10682.40007785  
SHIM_SETTING [16]  10100.99590561  
SHIM_SETTING [17]  -3065.16991425  
SHIM_SETTING [18]  -5815.22908286  
SHIM_SETTING [19]  -77.54253489    
SHIM_SETTING [20]  -35.55643882    
SHIM_SETTING [21]  -10538.07164517 
SHIM_SETTING [22]  7076.62698667   
SHIM_SETTING [23]  -13791.93081259 
SHIM_SETTING [24]  5915.86533648   
SHIM_SETTING [25]  -9097.73303091  
SHIM_SETTING [26]  -955.87318359   
SHIM_SETTING [27]  10186.83360448  
SHIM_SETTING [28]  -10326.48761957 
SHIM_SETTING [29]  -1235.47661928  
SHIM_SETTING [30]  12589.18622229  
SHIM_SETTING [31]  9294.72344690   
SHIM_SETTING [32]  -1300.63878521  
SHIM_SETTING [33]  -5110.81565378  
SHIM_SETTING [34]  12502.94703394  
SHIM_SETTING [35]  -4793.35460103  
SHIM_SETTING [36]  10120.64200935  
SHIM_SETTING [37]  8952.67354481   
SHIM_SETTING [38]  568.67342220    
SHIM_SETTING [39]  5807.16457697   
SHIM_SETTING [40]  0.00000000      
