# Supplementary material for: Assembly of CF3‑Pyrazole–Triazole Hybrids through (3 + 3)-Cycloaddition/Ring Contraction and Click Chemistry
Source: J Org Chem. 2026 Feb 16;91(8):3321–8. doi: 10.1021/acs.joc.5c03120 (PMC13298894; doi:10.1021/acs.joc.5c03120)
Supplement: Supplementary file 2 [file jo5c03120_si_002.zip › nmr_spectra/1aa (KSW00228B)/11/topshimreport]

New TopShim run:

version = topshim 2.0.0
date = 2023-03-31
time = 10:45:51.039
command = topshim  z6off

FINE SHIMMING

Parameters:

probe = Z114607_0895
solvent = CDCl3
shim nucleus = 2H
nucleus optimised for = 13C
o1p (from lock) = 7.24 ppm

Results:


1D Shimming:
Iteration  1: FWHM Before= 0.9 Hz, Target= 0.5 Hz, After= 0.5 Hz
Iteration  2: FWHM Before= 0.5 Hz, Target= 0.3 Hz, After= 0.4 Hz
Iteration  3: FWHM Before= 0.4 Hz, Target= 0.4 Hz, After= 0.5 Hz
Iteration  4: FWHM Before= 0.5 Hz, Target= 0.4 Hz, After= 0.3 Hz
Shim succeeded

Lineshape quality factor (1D spectrum, spinning) = 0.484

shim changes: 
Z	+2
Z2	-22
Z3	+56
Z4	-180
Z5	-40

duration = 1 min 11 sec
completed successfully
finished Fri Mar 31 10:47:00 2023


========================================================================
