# Supplementary material for: Assembly of CF3‑Pyrazole–Triazole Hybrids through (3 + 3)-Cycloaddition/Ring Contraction and Click Chemistry
Source: J Org Chem. 2026 Feb 16;91(8):3321–8. doi: 10.1021/acs.joc.5c03120 (PMC13298894; doi:10.1021/acs.joc.5c03120)
Supplement: Supplementary file 2 [file jo5c03120_si_002.zip › nmr_spectra/1aa (KSW00228B)/12/audita.txt]

##TITLE= Audit trail, TopSpin 4.4.0
##JCAMPDX= 5.01
##ORIGIN= Bruker BioSpin GmbH & Co. KG
##OWNER= root
$$ /root/.topspin-BladeEpu/local_acqu/ksw-00228k/10/audita.txt
##AUDIT TRAIL=  $$ (NUMBER, WHEN, WHO, WHERE, PROCESS, VERSION, WHAT)
(   1,<2024-06-03T13:53:54.405+0000>,<CZC1459CT1\nmrsu>,<CZC1459CT1>,<go4>,<TopSpin 4.4.0>,
      <acquisition in progress>)
$$ //feruos/MJRG/NMR_Prodigy/nmrsu/ksw-00228k/10/audita.txt
(   2,<2024-06-03T13:54:27.262+0000>,<CZC1459CT1\nmrsu>,<CZC1459CT1>,<go4>,<TopSpin 4.4.0>,
      <created by zg on 'Avance' (CZC1459CT1) by user 'CZC1459CT1\nmrsu'
       on data set with UUID 'b71bb1cc-21b0-11ef-aaec-0030d62ad78f'
       started at 2024-06-03 13:53:54.405 +0000, POWCHK enabled, PULCHK disabled,
       completed at 2024-06-03 13:54:27.261 +0000
       configuration hash MD5:
       21 0A 6D 33 E9 A7 D0 12 91 CC 79 BF 83 1E 93 4F
       double data hash MD5: 128K
       9D 0F 8C 64 82 C8 A2 1E B2 91 94 2B 8F E6 82 8B>)
(   3,<2024-06-03T15:54:28.066+0200>,<nmrsu>,<CZC1459CT1>,<xwish3>,<TopSpin 4.4.0>,
      <ICON-NMR User ID: nmrsu
       double data hash MD5: 128K
       9D 0F 8C 64 82 C8 A2 1E B2 91 94 2B 8F E6 82 8B>)
##END=

$$ hash MD5
$$ 9E 84 1D 52 C9 D4 C9 60 32 6B FF BE 99 A6 80 96
