# Supplementary material for: Assembly of CF3‑Pyrazole–Triazole Hybrids through (3 + 3)-Cycloaddition/Ring Contraction and Click Chemistry
Source: J Org Chem. 2026 Feb 16;91(8):3321–8. doi: 10.1021/acs.joc.5c03120 (PMC13298894; doi:10.1021/acs.joc.5c03120)
Supplement: Supplementary file 2 [file jo5c03120_si_002.zip › nmr_spectra/1aa (KSW00228B)/12/pdata/1/auditp.txt]

##TITLE= Audit trail, TopSpin 4.4.0
##JCAMPDX= 5.01
##ORIGIN= Bruker BioSpin GmbH & Co. KG
##OWNER= nmrsu
$$ //feruos/MJRG/NMR_Prodigy/nmrsu/ksw-00228k/10/pdata/1/auditp.txt
##AUDIT TRAIL=  $$ (NUMBER, WHEN, WHO, WHERE, PROCESS, VERSION, WHAT)
(   1,<2024-06-03T13:53:54.405+0000>,<CZC1459CT1\nmrsu>,<CZC1459CT1>,<go4>,<TopSpin 4.4.0>,
      <acquisition in progress>)
$$ //feruos/MJRG/NMR_Prodigy/nmrsu/ksw-00228k/10/audita.txt
(   2,<2024-06-03T13:54:27.262+0000>,<CZC1459CT1\nmrsu>,<CZC1459CT1>,<go4>,<TopSpin 4.4.0>,
      <created by zg on 'Avance' (CZC1459CT1) by user 'CZC1459CT1\nmrsu'
       on data set with UUID 'b71bb1cc-21b0-11ef-aaec-0030d62ad78f'
       started at 2024-06-03 13:53:54.405 +0000, POWCHK enabled, PULCHK disabled,
       completed at 2024-06-03 13:54:27.261 +0000
       configuration hash MD5:
       21 0A 6D 33 E9 A7 D0 12 91 CC 79 BF 83 1E 93 4F
       double data hash MD5: 128K
       9D 0F 8C 64 82 C8 A2 1E B2 91 94 2B 8F E6 82 8B>)
(   3,<2024-06-03T15:54:28.066+0200>,<nmrsu>,<CZC1459CT1>,<xwish3>,<TopSpin 4.4.0>,
      <ICON-NMR User ID: nmrsu
       double data hash MD5: 128K
       9D 0F 8C 64 82 C8 A2 1E B2 91 94 2B 8F E6 82 8B>)
(   4,<2024-06-03T15:54:29.848+0200>,<nmrsu/nmrsu>,<CZC1459CT1>,<proc1d>,<TopSpin 4.4.0>,
      <Start of raw data processing
       ef LB = 0.3 FT_mod = 6 PKNL = 1 SI = 64K 
       data hash MD5: 64K
       64 2D FE 67 AA A5 F0 60 D7 F3 77 74 FC 02 00 D9>)
$$ //feruos/MJRG/NMR_Prodigy/nmrsu/ksw-00228k/10/pdata/1/auditp.txt
(   5,<2024-06-03T15:54:30.020+0200>,<nmrsu/nmrsu>,<CZC1459CT1>,<proc1d>,<TopSpin 4.4.0>,
      <apks 
       data hash MD5: 64K
       FC 92 68 E3 28 17 14 3A 63 47 1E 49 0B 69 ED BA>)
(   6,<2024-06-03T15:54:30.254+0200>,<nmrsu/nmrsu>,<CZC1459CT1>,<proc1d>,<TopSpin 4.4.0>,
      <abs ABSG = 5 
       data hash MD5: 64K
       51 59 65 E8 7B 1A 70 AF 0A 1B 1F F1 EB D1 75 96>)
(   7,<2024-06-03T15:54:30.426+0200>,<nmrsu/nmrsu>,<CZC1459CT1>,<peak>,<TopSpin 4.4.0>,
      <1D Peak picking
       data hash MD5: 64K
       51 59 65 E8 7B 1A 70 AF 0A 1B 1F F1 EB D1 75 96>)
(   8,<2024-06-03T15:54:30.707+0200>,<nmrsu/nmrsu>,<CZC1459CT1>,<xwish3>,<TopSpin 4.4.0>,
      <ICON-NMR User ID: nmrsu
       data hash MD5: 64K
       51 59 65 E8 7B 1A 70 AF 0A 1B 1F F1 EB D1 75 96>)
##END=

$$ hash MD5
$$ D1 D6 31 74 19 C9 9D 74 71 B5 82 BC C9 5F 47 C0
