# Supplementary material for: Assembly of CF3‑Pyrazole–Triazole Hybrids through (3 + 3)-Cycloaddition/Ring Contraction and Click Chemistry
Source: J Org Chem. 2026 Feb 16;91(8):3321–8. doi: 10.1021/acs.joc.5c03120 (PMC13298894; doi:10.1021/acs.joc.5c03120)
Supplement: Supplementary file 2 [file jo5c03120_si_002.zip › nmr_spectra/1aa (KSW00228B)/12/pdata/1/peaklist.xml]

<?xml version="1.0" encoding="UTF-8"?>
<PeakList>
  <PeakList1D>
    <PeakList1DHeader creator="nmrsu" date="2024-06-03T15:54:30.488+02:00" expNo="10" name="ksw-00228k" owner="" procNo="1" source="//feruos/MJRG/NMR_Prodigy/nmrsu">
      <PeakPickDetails>F1=16.504271ppm, F2=-216.504277ppm, MI=0.00cm, MAXI=10000.00cm, PC=1.000
      </PeakPickDetails>
    </PeakList1DHeader>
    <Peak1D F1="16.316832" intensity="9.121574e-04" type="0"/>
    <Peak1D F1="15.467784" intensity="9.419190e-04" type="0"/>
    <Peak1D F1="15.308302" intensity="9.635787e-04" type="0"/>
    <Peak1D F1="14.857092" intensity="8.852039e-04" type="0"/>
    <Peak1D F1="14.273250" intensity="8.835200e-04" type="0"/>
    <Peak1D F1="14.116883" intensity="7.823022e-04" type="0"/>
    <Peak1D F1="13.729355" intensity="8.302580e-04" type="0"/>
    <Peak1D F1="13.320887" intensity="9.011282e-04" type="0"/>
    <Peak1D F1="12.965982" intensity="8.260541e-04" type="0"/>
    <Peak1D F1="12.711895" intensity="8.032075e-04" type="0"/>
    <Peak1D F1="12.619595" intensity="8.516908e-04" type="0"/>
    <Peak1D F1="12.335307" intensity="7.315881e-04" type="0"/>
    <Peak1D F1="12.271328" intensity="7.658586e-04" type="0"/>
    <Peak1D F1="12.210352" intensity="7.339779e-04" type="0"/>
    <Peak1D F1="11.983223" intensity="7.736363e-04" type="0"/>
    <Peak1D F1="11.830606" intensity="7.985018e-04" type="0"/>
    <Peak1D F1="11.677491" intensity="6.908837e-04" type="0"/>
    <Peak1D F1="11.462529" intensity="8.518938e-04" type="0"/>
    <Peak1D F1="11.265340" intensity="7.307551e-04" type="0"/>
    <Peak1D F1="11.226568" intensity="7.743484e-04" type="0"/>
    <Peak1D F1="10.956079" intensity="7.926974e-04" type="0"/>
    <Peak1D F1="10.787393" intensity="8.411957e-04" type="0"/>
    <Peak1D F1="10.731900" intensity="6.999283e-04" type="0"/>
    <Peak1D F1="10.546990" intensity="7.149215e-04" type="0"/>
    <Peak1D F1="10.361077" intensity="7.473494e-04" type="0"/>
    <Peak1D F1="10.216303" intensity="7.217327e-04" type="0"/>
    <Peak1D F1="10.038961" intensity="7.223632e-04" type="0"/>
    <Peak1D F1="9.946419" intensity="7.597725e-04" type="0"/>
    <Peak1D F1="9.277448" intensity="6.794671e-04" type="0"/>
    <Peak1D F1="8.445756" intensity="7.052458e-04" type="0"/>
    <Peak1D F1="8.033033" intensity="6.389960e-04" type="0"/>
    <Peak1D F1="6.977646" intensity="6.752973e-04" type="0"/>
    <Peak1D F1="6.618117" intensity="6.939031e-04" type="0"/>
    <Peak1D F1="6.419469" intensity="7.221439e-04" type="0"/>
    <Peak1D F1="5.203020" intensity="6.400881e-04" type="0"/>
    <Peak1D F1="4.144605" intensity="6.670832e-04" type="0"/>
    <Peak1D F1="3.361368" intensity="6.409505e-04" type="0"/>
    <Peak1D F1="-37.384175" intensity="6.708348e-04" type="0"/>
    <Peak1D F1="-40.249257" intensity="6.367533e-04" type="0"/>
    <Peak1D F1="-41.077637" intensity="7.894583e-04" type="0"/>
    <Peak1D F1="-41.141805" intensity="8.181096e-04" type="0"/>
    <Peak1D F1="-44.117587" intensity="8.257416e-04" type="0"/>
    <Peak1D F1="-47.363992" intensity="7.149241e-04" type="0"/>
    <Peak1D F1="-48.085306" intensity="7.480563e-04" type="0"/>
    <Peak1D F1="-48.238057" intensity="7.639236e-04" type="0"/>
    <Peak1D F1="-50.445992" intensity="7.134225e-04" type="0"/>
    <Peak1D F1="-50.538961" intensity="7.583023e-04" type="0"/>
    <Peak1D F1="-50.660915" intensity="6.668452e-04" type="0"/>
    <Peak1D F1="-50.869831" intensity="7.685110e-04" type="0"/>
    <Peak1D F1="-51.363244" intensity="6.622405e-04" type="0"/>
    <Peak1D F1="-53.827503" intensity="6.968187e-04" type="0"/>
    <Peak1D F1="-54.222552" intensity="8.016219e-04" type="0"/>
    <Peak1D F1="-54.286598" intensity="7.100800e-04" type="0"/>
    <Peak1D F1="-54.393337" intensity="8.035926e-04" type="0"/>
    <Peak1D F1="-54.456147" intensity="8.690216e-04" type="0"/>
    <Peak1D F1="-54.491785" intensity="8.302601e-04" type="0"/>
    <Peak1D F1="-54.555672" intensity="8.324830e-04" type="0"/>
    <Peak1D F1="-54.630461" intensity="7.618109e-04" type="0"/>
    <Peak1D F1="-54.681750" intensity="7.921972e-04" type="0"/>
    <Peak1D F1="-54.813975" intensity="7.715937e-04" type="0"/>
    <Peak1D F1="-55.064230" intensity="6.675456e-04" type="0"/>
    <Peak1D F1="-55.089271" intensity="8.102093e-04" type="0"/>
    <Peak1D F1="-57.073040" intensity="6.965910e-04" type="0"/>
    <Peak1D F1="-57.237159" intensity="7.668831e-04" type="0"/>
    <Peak1D F1="-57.422125" intensity="8.989140e-04" type="0"/>
    <Peak1D F1="-57.510920" intensity="8.655984e-04" type="0"/>
    <Peak1D F1="-57.584528" intensity="9.984605e-04" type="0"/>
    <Peak1D F1="-57.752557" intensity="1.159875e-03" type="0"/>
    <Peak1D F1="-57.833901" intensity="1.051709e-03" type="0"/>
    <Peak1D F1="-57.983854" intensity="1.061704e-03" type="0"/>
    <Peak1D F1="-58.189146" intensity="9.823003e-04" type="0"/>
    <Peak1D F1="-58.210284" intensity="8.548908e-04" type="0"/>
    <Peak1D F1="-58.509377" intensity="8.013403e-04" type="0"/>
    <Peak1D F1="-60.472821" intensity="7.470295e-04" type="0"/>
    <Peak1D F1="-60.593893" intensity="9.828373e-04" type="0"/>
    <Peak1D F1="-60.656530" intensity="9.043852e-04" type="0"/>
    <Peak1D F1="-60.692105" intensity="9.586084e-04" type="0"/>
    <Peak1D F1="-60.895743" intensity="1.516173e-03" type="0"/>
    <Peak1D F1="-60.966859" intensity="1.798690e-03" type="0"/>
    <Peak1D F1="-61.078952" intensity="1.822007e-03" type="0"/>
    <Peak1D F1="-61.201552" intensity="1.942723e-03" type="0"/>
    <Peak1D F1="-61.443147" intensity="1.944456e-03" type="0"/>
    <Peak1D F1="-61.495986" intensity="1.946208e-03" type="0"/>
    <Peak1D F1="-61.557386" intensity="2.049754e-03" type="0"/>
    <Peak1D F1="-61.603954" intensity="1.715049e-03" type="0"/>
    <Peak1D F1="-61.848667" intensity="1.036675e-03" type="0"/>
    <Peak1D F1="-61.899311" intensity="1.066974e-03" type="0"/>
    <Peak1D F1="-62.774433" intensity="1.185807e-01" type="0"/>
    <Peak1D F1="-62.830778" intensity="3.988935e-02" type="0"/>
    <Peak1D F1="-62.869499" intensity="2.614278e-02" type="0"/>
    <Peak1D F1="-62.902907" intensity="2.182510e-02" type="0"/>
    <Peak1D F1="-62.913046" intensity="1.859269e-02" type="0"/>
    <Peak1D F1="-62.941621" intensity="1.604025e-02" type="0"/>
    <Peak1D F1="-63.011848" intensity="1.156029e-02" type="0"/>
    <Peak1D F1="-63.083137" intensity="8.603860e-03" type="0"/>
    <Peak1D F1="-63.155357" intensity="6.311775e-03" type="0"/>
    <Peak1D F1="-63.195703" intensity="5.962761e-03" type="0"/>
    <Peak1D F1="-63.674102" intensity="1.569005e-03" type="0"/>
    <Peak1D F1="-63.781348" intensity="9.542477e-04" type="0"/>
    <Peak1D F1="-63.832937" intensity="7.578404e-04" type="0"/>
    <Peak1D F1="-65.390200" intensity="6.627162e-04" type="0"/>
    <Peak1D F1="-65.503731" intensity="1.042009e-03" type="0"/>
    <Peak1D F1="-65.688690" intensity="1.166406e-03" type="0"/>
    <Peak1D F1="-65.826088" intensity="1.189503e-03" type="0"/>
    <Peak1D F1="-66.016220" intensity="1.581094e-03" type="0"/>
    <Peak1D F1="-66.242607" intensity="1.458171e-03" type="0"/>
    <Peak1D F1="-66.271724" intensity="1.437943e-03" type="0"/>
    <Peak1D F1="-66.345687" intensity="1.534845e-03" type="0"/>
    <Peak1D F1="-66.360832" intensity="1.388596e-03" type="0"/>
    <Peak1D F1="-66.444454" intensity="1.468386e-03" type="0"/>
    <Peak1D F1="-66.565881" intensity="1.238523e-03" type="0"/>
    <Peak1D F1="-66.925805" intensity="1.034716e-03" type="0"/>
    <Peak1D F1="-66.979123" intensity="9.540814e-04" type="0"/>
    <Peak1D F1="-67.138499" intensity="7.883836e-04" type="0"/>
    <Peak1D F1="-68.884367" intensity="7.026199e-04" type="0"/>
    <Peak1D F1="-69.104887" intensity="9.611542e-04" type="0"/>
    <Peak1D F1="-69.304352" intensity="9.557526e-04" type="0"/>
    <Peak1D F1="-69.450194" intensity="1.066531e-03" type="0"/>
    <Peak1D F1="-69.625188" intensity="1.149286e-03" type="0"/>
    <Peak1D F1="-69.716441" intensity="1.090631e-03" type="0"/>
    <Peak1D F1="-69.848277" intensity="1.067969e-03" type="0"/>
    <Peak1D F1="-70.007271" intensity="1.080408e-03" type="0"/>
    <Peak1D F1="-70.096705" intensity="9.633324e-04" type="0"/>
    <Peak1D F1="-70.221840" intensity="9.178496e-04" type="0"/>
    <Peak1D F1="-70.361022" intensity="8.631095e-04" type="0"/>
    <Peak1D F1="-70.559314" intensity="6.648458e-04" type="0"/>
    <Peak1D F1="-70.665546" intensity="7.617525e-04" type="0"/>
    <Peak1D F1="-72.258927" intensity="6.918679e-04" type="0"/>
    <Peak1D F1="-72.411991" intensity="8.011821e-04" type="0"/>
    <Peak1D F1="-72.561034" intensity="7.404993e-04" type="0"/>
    <Peak1D F1="-72.596491" intensity="7.298360e-04" type="0"/>
    <Peak1D F1="-72.649565" intensity="9.801745e-04" type="0"/>
    <Peak1D F1="-72.728188" intensity="8.886286e-04" type="0"/>
    <Peak1D F1="-72.891633" intensity="8.432335e-04" type="0"/>
    <Peak1D F1="-73.112028" intensity="1.024663e-03" type="0"/>
    <Peak1D F1="-73.574331" intensity="1.025832e-03" type="0"/>
    <Peak1D F1="-73.609288" intensity="7.731284e-04" type="0"/>
    <Peak1D F1="-73.957817" intensity="7.444502e-04" type="0"/>
    <Peak1D F1="-74.821391" intensity="8.255531e-04" type="0"/>
    <Peak1D F1="-75.323227" intensity="6.480225e-04" type="0"/>
    <Peak1D F1="-75.462465" intensity="7.028803e-04" type="0"/>
    <Peak1D F1="-75.717470" intensity="7.541290e-04" type="0"/>
    <Peak1D F1="-75.775016" intensity="7.864694e-04" type="0"/>
    <Peak1D F1="-75.790113" intensity="8.343667e-04" type="0"/>
    <Peak1D F1="-76.006709" intensity="7.333875e-04" type="0"/>
    <Peak1D F1="-76.137961" intensity="8.539163e-04" type="0"/>
    <Peak1D F1="-76.194126" intensity="8.996987e-04" type="0"/>
    <Peak1D F1="-76.309011" intensity="9.369782e-04" type="0"/>
    <Peak1D F1="-76.488421" intensity="7.802159e-04" type="0"/>
    <Peak1D F1="-76.606778" intensity="8.969761e-04" type="0"/>
    <Peak1D F1="-76.674949" intensity="8.331364e-04" type="0"/>
    <Peak1D F1="-76.808930" intensity="8.322480e-04" type="0"/>
    <Peak1D F1="-76.898816" intensity="8.289538e-04" type="0"/>
    <Peak1D F1="-76.977001" intensity="8.632737e-04" type="0"/>
    <Peak1D F1="-77.062387" intensity="8.881366e-04" type="0"/>
    <Peak1D F1="-77.203736" intensity="8.983753e-04" type="0"/>
    <Peak1D F1="-77.331565" intensity="7.172746e-04" type="0"/>
    <Peak1D F1="-77.586993" intensity="8.415906e-04" type="0"/>
    <Peak1D F1="-78.367680" intensity="6.507526e-04" type="0"/>
    <Peak1D F1="-79.042351" intensity="7.495295e-04" type="0"/>
    <Peak1D F1="-79.248156" intensity="6.787690e-04" type="0"/>
    <Peak1D F1="-79.395435" intensity="7.391916e-04" type="0"/>
    <Peak1D F1="-79.499654" intensity="7.103446e-04" type="0"/>
    <Peak1D F1="-79.612150" intensity="7.726693e-04" type="0"/>
    <Peak1D F1="-79.781852" intensity="8.828164e-04" type="0"/>
    <Peak1D F1="-80.151491" intensity="7.707790e-04" type="0"/>
    <Peak1D F1="-80.262126" intensity="7.730283e-04" type="0"/>
    <Peak1D F1="-80.411940" intensity="8.439156e-04" type="0"/>
    <Peak1D F1="-81.706200" intensity="6.735768e-04" type="0"/>
    <Peak1D F1="-82.516504" intensity="8.052356e-04" type="0"/>
    <Peak1D F1="-83.099046" intensity="6.666963e-04" type="0"/>
    <Peak1D F1="-83.180959" intensity="6.444482e-04" type="0"/>
    <Peak1D F1="-83.277199" intensity="7.086244e-04" type="0"/>
    <Peak1D F1="-83.302330" intensity="7.074584e-04" type="0"/>
    <Peak1D F1="-83.464699" intensity="7.191436e-04" type="0"/>
    <Peak1D F1="-83.550516" intensity="7.077367e-04" type="0"/>
    <Peak1D F1="-83.707045" intensity="7.045458e-04" type="0"/>
    <Peak1D F1="-84.108697" intensity="6.716188e-04" type="0"/>
    <Peak1D F1="-84.189819" intensity="7.226624e-04" type="0"/>
    <Peak1D F1="-86.576831" intensity="6.285634e-04" type="0"/>
    <Peak1D F1="-116.936397" intensity="6.739226e-04" type="0"/>
    <Peak1D F1="-117.202901" intensity="7.669047e-04" type="0"/>
    <Peak1D F1="-117.552069" intensity="6.746034e-04" type="0"/>
    <Peak1D F1="-118.127298" intensity="7.749118e-04" type="0"/>
    <Peak1D F1="-118.170450" intensity="8.304613e-04" type="0"/>
    <Peak1D F1="-118.430246" intensity="9.123006e-04" type="0"/>
    <Peak1D F1="-118.572894" intensity="8.741854e-04" type="0"/>
    <Peak1D F1="-118.715250" intensity="9.734160e-04" type="0"/>
    <Peak1D F1="-118.848773" intensity="1.091321e-03" type="0"/>
    <Peak1D F1="-118.863467" intensity="9.967310e-04" type="0"/>
    <Peak1D F1="-118.980351" intensity="1.055859e-03" type="0"/>
    <Peak1D F1="-119.194719" intensity="1.171937e-03" type="0"/>
    <Peak1D F1="-119.271188" intensity="1.102241e-03" type="0"/>
    <Peak1D F1="-119.378684" intensity="1.181089e-03" type="0"/>
    <Peak1D F1="-119.513679" intensity="1.177534e-03" type="0"/>
    <Peak1D F1="-119.613829" intensity="1.283002e-03" type="0"/>
    <Peak1D F1="-119.634481" intensity="1.281878e-03" type="0"/>
    <Peak1D F1="-119.772670" intensity="1.444084e-03" type="0"/>
    <Peak1D F1="-119.815988" intensity="1.338737e-03" type="0"/>
    <Peak1D F1="-119.965816" intensity="1.327475e-03" type="0"/>
    <Peak1D F1="-120.026119" intensity="1.296811e-03" type="0"/>
    <Peak1D F1="-120.076506" intensity="1.401221e-03" type="0"/>
    <Peak1D F1="-120.279346" intensity="1.475736e-03" type="0"/>
    <Peak1D F1="-120.320581" intensity="1.467960e-03" type="0"/>
    <Peak1D F1="-120.483520" intensity="1.605577e-03" type="0"/>
    <Peak1D F1="-120.547740" intensity="1.652409e-03" type="0"/>
    <Peak1D F1="-120.723206" intensity="1.697716e-03" type="0"/>
    <Peak1D F1="-120.744580" intensity="1.685333e-03" type="0"/>
    <Peak1D F1="-120.804550" intensity="1.724835e-03" type="0"/>
    <Peak1D F1="-120.889269" intensity="1.658691e-03" type="0"/>
    <Peak1D F1="-121.033000" intensity="1.713246e-03" type="0"/>
    <Peak1D F1="-121.095012" intensity="1.697328e-03" type="0"/>
    <Peak1D F1="-121.302004" intensity="1.816528e-03" type="0"/>
    <Peak1D F1="-121.394695" intensity="1.870179e-03" type="0"/>
    <Peak1D F1="-121.640464" intensity="1.928451e-03" type="0"/>
    <Peak1D F1="-121.764099" intensity="2.084960e-03" type="0"/>
    <Peak1D F1="-122.045367" intensity="1.905404e-03" type="0"/>
    <Peak1D F1="-122.213402" intensity="2.006596e-03" type="0"/>
    <Peak1D F1="-122.262164" intensity="2.069429e-03" type="0"/>
    <Peak1D F1="-122.336731" intensity="2.051364e-03" type="0"/>
    <Peak1D F1="-122.429117" intensity="2.041548e-03" type="0"/>
    <Peak1D F1="-122.497031" intensity="2.042033e-03" type="0"/>
    <Peak1D F1="-122.682802" intensity="2.208380e-03" type="0"/>
    <Peak1D F1="-122.696607" intensity="2.243208e-03" type="0"/>
    <Peak1D F1="-122.717259" intensity="2.147451e-03" type="0"/>
    <Peak1D F1="-122.862379" intensity="2.155997e-03" type="0"/>
    <Peak1D F1="-122.995166" intensity="2.222927e-03" type="0"/>
    <Peak1D F1="-123.289794" intensity="2.382827e-03" type="0"/>
    <Peak1D F1="-123.528272" intensity="2.503415e-03" type="0"/>
    <Peak1D F1="-124.089752" intensity="2.760919e-03" type="0"/>
    <Peak1D F1="-124.192581" intensity="2.654434e-03" type="0"/>
    <Peak1D F1="-124.345548" intensity="2.667254e-03" type="0"/>
    <Peak1D F1="-124.439073" intensity="2.598443e-03" type="0"/>
    <Peak1D F1="-124.485279" intensity="2.684277e-03" type="0"/>
    <Peak1D F1="-124.611789" intensity="2.636582e-03" type="0"/>
    <Peak1D F1="-124.814920" intensity="2.880443e-03" type="0"/>
    <Peak1D F1="-124.933180" intensity="2.703356e-03" type="0"/>
    <Peak1D F1="-125.032773" intensity="2.793191e-03" type="0"/>
    <Peak1D F1="-125.124354" intensity="2.708484e-03" type="0"/>
    <Peak1D F1="-125.153047" intensity="2.722591e-03" type="0"/>
    <Peak1D F1="-125.284681" intensity="2.757636e-03" type="0"/>
    <Peak1D F1="-125.324444" intensity="2.779205e-03" type="0"/>
    <Peak1D F1="-125.502118" intensity="2.970094e-03" type="0"/>
    <Peak1D F1="-125.636113" intensity="2.912304e-03" type="0"/>
    <Peak1D F1="-125.928686" intensity="2.971848e-03" type="0"/>
    <Peak1D F1="-125.949255" intensity="2.819170e-03" type="0"/>
    <Peak1D F1="-126.035071" intensity="2.905117e-03" type="0"/>
    <Peak1D F1="-126.190538" intensity="2.869847e-03" type="0"/>
    <Peak1D F1="-126.414599" intensity="2.968817e-03" type="0"/>
    <Peak1D F1="-126.564413" intensity="2.947129e-03" type="0"/>
    <Peak1D F1="-126.627369" intensity="3.033885e-03" type="0"/>
    <Peak1D F1="-126.698881" intensity="3.129028e-03" type="0"/>
    <Peak1D F1="-126.887082" intensity="3.167035e-03" type="0"/>
    <Peak1D F1="-126.994856" intensity="3.078949e-03" type="0"/>
    <Peak1D F1="-127.157947" intensity="3.185866e-03" type="0"/>
    <Peak1D F1="-127.350496" intensity="3.092632e-03" type="0"/>
    <Peak1D F1="-127.528170" intensity="3.192513e-03" type="0"/>
    <Peak1D F1="-127.723580" intensity="3.257129e-03" type="0"/>
    <Peak1D F1="-128.064151" intensity="3.199785e-03" type="0"/>
    <Peak1D F1="-128.107941" intensity="3.213910e-03" type="0"/>
    <Peak1D F1="-128.211007" intensity="3.308706e-03" type="0"/>
    <Peak1D F1="-128.566355" intensity="3.363169e-03" type="0"/>
    <Peak1D F1="-128.691281" intensity="3.326004e-03" type="0"/>
    <Peak1D F1="-128.815471" intensity="3.276689e-03" type="0"/>
    <Peak1D F1="-129.004298" intensity="3.315607e-03" type="0"/>
    <Peak1D F1="-129.042797" intensity="3.304385e-03" type="0"/>
    <Peak1D F1="-129.237790" intensity="3.351429e-03" type="0"/>
    <Peak1D F1="-129.302801" intensity="3.474078e-03" type="0"/>
    <Peak1D F1="-129.369521" intensity="3.345715e-03" type="0"/>
    <Peak1D F1="-129.484031" intensity="3.213214e-03" type="0"/>
    <Peak1D F1="-129.619429" intensity="3.252504e-03" type="0"/>
    <Peak1D F1="-129.707634" intensity="3.214919e-03" type="0"/>
    <Peak1D F1="-129.873600" intensity="3.398925e-03" type="0"/>
    <Peak1D F1="-130.084051" intensity="3.411929e-03" type="0"/>
    <Peak1D F1="-130.280113" intensity="3.510985e-03" type="0"/>
    <Peak1D F1="-130.424330" intensity="3.483843e-03" type="0"/>
    <Peak1D F1="-130.658072" intensity="3.479137e-03" type="0"/>
    <Peak1D F1="-130.717445" intensity="3.456129e-03" type="0"/>
    <Peak1D F1="-130.762693" intensity="3.447408e-03" type="0"/>
    <Peak1D F1="-130.909508" intensity="3.640757e-03" type="0"/>
    <Peak1D F1="-130.987463" intensity="3.614611e-03" type="0"/>
    <Peak1D F1="-131.090626" intensity="3.492871e-03" type="0"/>
    <Peak1D F1="-131.187220" intensity="3.632221e-03" type="0"/>
    <Peak1D F1="-131.263828" intensity="3.690922e-03" type="0"/>
    <Peak1D F1="-131.370810" intensity="3.623919e-03" type="0"/>
    <Peak1D F1="-131.510361" intensity="3.765906e-03" type="0"/>
    <Peak1D F1="-131.683924" intensity="3.634989e-03" type="0"/>
    <Peak1D F1="-131.833738" intensity="3.573007e-03" type="0"/>
    <Peak1D F1="-131.864432" intensity="3.586429e-03" type="0"/>
    <Peak1D F1="-131.889750" intensity="3.571299e-03" type="0"/>
    <Peak1D F1="-132.032523" intensity="3.558429e-03" type="0"/>
    <Peak1D F1="-132.341401" intensity="3.583517e-03" type="0"/>
    <Peak1D F1="-132.448369" intensity="3.570062e-03" type="0"/>
    <Peak1D F1="-132.509575" intensity="3.508519e-03" type="0"/>
    <Peak1D F1="-132.636848" intensity="3.590505e-03" type="0"/>
    <Peak1D F1="-132.822259" intensity="3.710713e-03" type="0"/>
    <Peak1D F1="-132.854660" intensity="3.736198e-03" type="0"/>
    <Peak1D F1="-133.116234" intensity="3.630717e-03" type="0"/>
    <Peak1D F1="-133.159996" intensity="3.697728e-03" type="0"/>
    <Peak1D F1="-133.209592" intensity="3.654451e-03" type="0"/>
    <Peak1D F1="-133.328824" intensity="3.679255e-03" type="0"/>
    <Peak1D F1="-133.515678" intensity="3.753214e-03" type="0"/>
    <Peak1D F1="-133.654173" intensity="3.846964e-03" type="0"/>
    <Peak1D F1="-133.938691" intensity="3.850483e-03" type="0"/>
    <Peak1D F1="-134.087824" intensity="3.818778e-03" type="0"/>
    <Peak1D F1="-134.226764" intensity="3.820727e-03" type="0"/>
    <Peak1D F1="-134.289678" intensity="3.879754e-03" type="0"/>
    <Peak1D F1="-134.478991" intensity="3.902650e-03" type="0"/>
    <Peak1D F1="-134.746190" intensity="3.997734e-03" type="0"/>
    <Peak1D F1="-134.812896" intensity="3.998454e-03" type="0"/>
    <Peak1D F1="-134.884504" intensity="3.996832e-03" type="0"/>
    <Peak1D F1="-134.979917" intensity="4.094008e-03" type="0"/>
    <Peak1D F1="-135.079844" intensity="4.108460e-03" type="0"/>
    <Peak1D F1="-135.263782" intensity="4.114902e-03" type="0"/>
    <Peak1D F1="-135.370834" intensity="4.065988e-03" type="0"/>
    <Peak1D F1="-135.637810" intensity="4.104784e-03" type="0"/>
    <Peak1D F1="-135.780278" intensity="4.231392e-03" type="0"/>
    <Peak1D F1="-135.851858" intensity="4.285442e-03" type="0"/>
    <Peak1D F1="-135.882580" intensity="4.180546e-03" type="0"/>
    <Peak1D F1="-135.925245" intensity="4.211267e-03" type="0"/>
    <Peak1D F1="-135.968313" intensity="4.196930e-03" type="0"/>
    <Peak1D F1="-136.021200" intensity="4.379390e-03" type="0"/>
    <Peak1D F1="-136.134890" intensity="4.268268e-03" type="0"/>
    <Peak1D F1="-136.171861" intensity="4.193547e-03" type="0"/>
    <Peak1D F1="-136.278538" intensity="4.364099e-03" type="0"/>
    <Peak1D F1="-136.337230" intensity="4.304854e-03" type="0"/>
    <Peak1D F1="-136.352938" intensity="4.439641e-03" type="0"/>
    <Peak1D F1="-136.654080" intensity="4.464508e-03" type="0"/>
    <Peak1D F1="-136.731021" intensity="4.385604e-03" type="0"/>
    <Peak1D F1="-137.078064" intensity="4.570038e-03" type="0"/>
    <Peak1D F1="-137.109911" intensity="4.640590e-03" type="0"/>
    <Peak1D F1="-137.202949" intensity="4.688215e-03" type="0"/>
    <Peak1D F1="-137.370568" intensity="4.803610e-03" type="0"/>
    <Peak1D F1="-137.468523" intensity="4.656691e-03" type="0"/>
    <Peak1D F1="-137.586838" intensity="4.748739e-03" type="0"/>
    <Peak1D F1="-138.173261" intensity="5.093735e-03" type="0"/>
    <Peak1D F1="-138.332575" intensity="5.081306e-03" type="0"/>
    <Peak1D F1="-138.520457" intensity="5.288417e-03" type="0"/>
    <Peak1D F1="-138.624342" intensity="5.138207e-03" type="0"/>
    <Peak1D F1="-138.759782" intensity="5.444156e-03" type="0"/>
    <Peak1D F1="-138.908680" intensity="5.412421e-03" type="0"/>
    <Peak1D F1="-138.929637" intensity="5.391597e-03" type="0"/>
    <Peak1D F1="-138.958608" intensity="5.312249e-03" type="0"/>
    <Peak1D F1="-139.077771" intensity="5.433460e-03" type="0"/>
    <Peak1D F1="-139.147115" intensity="5.427596e-03" type="0"/>
    <Peak1D F1="-139.236584" intensity="5.331117e-03" type="0"/>
    <Peak1D F1="-139.381801" intensity="5.564304e-03" type="0"/>
    <Peak1D F1="-139.460382" intensity="5.533432e-03" type="0"/>
    <Peak1D F1="-139.481173" intensity="5.569834e-03" type="0"/>
    <Peak1D F1="-139.619987" intensity="5.659295e-03" type="0"/>
    <Peak1D F1="-139.757163" intensity="5.704857e-03" type="0"/>
    <Peak1D F1="-139.889658" intensity="5.667686e-03" type="0"/>
    <Peak1D F1="-139.946587" intensity="5.688244e-03" type="0"/>
    <Peak1D F1="-140.106970" intensity="5.915312e-03" type="0"/>
    <Peak1D F1="-140.224605" intensity="5.918677e-03" type="0"/>
    <Peak1D F1="-140.355697" intensity="5.954336e-03" type="0"/>
    <Peak1D F1="-140.430375" intensity="6.018918e-03" type="0"/>
    <Peak1D F1="-140.661575" intensity="6.117611e-03" type="0"/>
    <Peak1D F1="-140.738850" intensity="6.177026e-03" type="0"/>
    <Peak1D F1="-140.849902" intensity="6.245499e-03" type="0"/>
    <Peak1D F1="-141.139183" intensity="6.521838e-03" type="0"/>
    <Peak1D F1="-141.341592" intensity="6.653661e-03" type="0"/>
    <Peak1D F1="-141.657456" intensity="6.661650e-03" type="0"/>
    <Peak1D F1="-141.721759" intensity="6.757409e-03" type="0"/>
    <Peak1D F1="-141.762855" intensity="6.737449e-03" type="0"/>
    <Peak1D F1="-141.806076" intensity="6.678310e-03" type="0"/>
    <Peak1D F1="-141.980195" intensity="6.940921e-03" type="0"/>
    <Peak1D F1="-142.030248" intensity="6.851114e-03" type="0"/>
    <Peak1D F1="-142.083844" intensity="7.121663e-03" type="0"/>
    <Peak1D F1="-142.154786" intensity="7.016764e-03" type="0"/>
    <Peak1D F1="-142.463399" intensity="7.054446e-03" type="0"/>
    <Peak1D F1="-142.957785" intensity="7.591494e-03" type="0"/>
    <Peak1D F1="-143.313688" intensity="7.767527e-03" type="0"/>
    <Peak1D F1="-143.413990" intensity="7.767290e-03" type="0"/>
    <Peak1D F1="-143.737701" intensity="8.127241e-03" type="0"/>
    <Peak1D F1="-144.036274" intensity="8.313837e-03" type="0"/>
    <Peak1D F1="-144.057370" intensity="8.405310e-03" type="0"/>
    <Peak1D F1="-144.366040" intensity="8.565756e-03" type="0"/>
    <Peak1D F1="-144.441148" intensity="8.676275e-03" type="0"/>
    <Peak1D F1="-144.736860" intensity="8.864395e-03" type="0"/>
    <Peak1D F1="-144.910048" intensity="9.035448e-03" type="0"/>
    <Peak1D F1="-145.072764" intensity="9.177835e-03" type="0"/>
    <Peak1D F1="-145.266841" intensity="9.471465e-03" type="0"/>
    <Peak1D F1="-145.649758" intensity="9.734586e-03" type="0"/>
    <Peak1D F1="-145.908762" intensity="9.983281e-03" type="0"/>
    <Peak1D F1="-146.193835" intensity="1.036119e-02" type="0"/>
    <Peak1D F1="-146.230126" intensity="1.029561e-02" type="0"/>
    <Peak1D F1="-146.538795" intensity="1.071132e-02" type="0"/>
    <Peak1D F1="-146.776592" intensity="1.092866e-02" type="0"/>
    <Peak1D F1="-146.816299" intensity="1.096780e-02" type="0"/>
    <Peak1D F1="-146.901185" intensity="1.107692e-02" type="0"/>
    <Peak1D F1="-147.111400" intensity="1.130018e-02" type="0"/>
    <Peak1D F1="-147.262894" intensity="1.171497e-02" type="0"/>
    <Peak1D F1="-147.398181" intensity="1.173340e-02" type="0"/>
    <Peak1D F1="-148.173501" intensity="1.285201e-02" type="0"/>
    <Peak1D F1="-148.398743" intensity="1.323461e-02" type="0"/>
    <Peak1D F1="-148.526544" intensity="1.343923e-02" type="0"/>
    <Peak1D F1="-148.619429" intensity="1.357906e-02" type="0"/>
    <Peak1D F1="-148.650928" intensity="1.360533e-02" type="0"/>
    <Peak1D F1="-148.720884" intensity="1.379876e-02" type="0"/>
    <Peak1D F1="-148.785562" intensity="1.395471e-02" type="0"/>
    <Peak1D F1="-148.974583" intensity="1.430002e-02" type="0"/>
    <Peak1D F1="-149.016887" intensity="1.429504e-02" type="0"/>
    <Peak1D F1="-149.464677" intensity="1.485910e-02" type="0"/>
    <Peak1D F1="-149.632254" intensity="1.519358e-02" type="0"/>
    <Peak1D F1="-149.653350" intensity="1.531579e-02" type="0"/>
    <Peak1D F1="-149.888356" intensity="1.577471e-02" type="0"/>
    <Peak1D F1="-149.919841" intensity="1.577274e-02" type="0"/>
    <Peak1D F1="-150.009046" intensity="1.606555e-02" type="0"/>
    <Peak1D F1="-150.577401" intensity="1.722154e-02" type="0"/>
    <Peak1D F1="-151.181421" intensity="1.876660e-02" type="0"/>
    <Peak1D F1="-151.430231" intensity="1.928163e-02" type="0"/>
    <Peak1D F1="-151.458119" intensity="1.947845e-02" type="0"/>
    <Peak1D F1="-152.444139" intensity="2.230738e-02" type="0"/>
    <Peak1D F1="-152.739295" intensity="2.324784e-02" type="0"/>
    <Peak1D F1="-152.810015" intensity="2.356287e-02" type="0"/>
    <Peak1D F1="-153.528420" intensity="2.614668e-02" type="0"/>
    <Peak1D F1="-153.609959" intensity="2.634050e-02" type="0"/>
    <Peak1D F1="-153.929850" intensity="2.771604e-02" type="0"/>
    <Peak1D F1="-153.972043" intensity="2.780130e-02" type="0"/>
    <Peak1D F1="-153.986654" intensity="2.798586e-02" type="0"/>
    <Peak1D F1="-154.151912" intensity="2.859508e-02" type="0"/>
    <Peak1D F1="-154.186063" intensity="2.881346e-02" type="0"/>
    <Peak1D F1="-154.294129" intensity="2.913319e-02" type="0"/>
    <Peak1D F1="-154.331836" intensity="2.951971e-02" type="0"/>
    <Peak1D F1="-154.953619" intensity="3.225804e-02" type="0"/>
    <Peak1D F1="-154.989798" intensity="3.243003e-02" type="0"/>
    <Peak1D F1="-155.650441" intensity="3.554178e-02" type="0"/>
    <Peak1D F1="-155.931959" intensity="3.708261e-02" type="0"/>
    <Peak1D F1="-156.440469" intensity="3.948337e-02" type="0"/>
    <Peak1D F1="-156.788817" intensity="4.145153e-02" type="0"/>
    <Peak1D F1="-156.885300" intensity="4.186154e-02" type="0"/>
    <Peak1D F1="-156.984782" intensity="4.219359e-02" type="0"/>
    <Peak1D F1="-157.408226" intensity="4.451438e-02" type="0"/>
    <Peak1D F1="-158.503284" intensity="5.036644e-02" type="0"/>
    <Peak1D F1="-158.861562" intensity="5.220406e-02" type="0"/>
    <Peak1D F1="-158.964350" intensity="5.274766e-02" type="0"/>
    <Peak1D F1="-158.996238" intensity="5.285636e-02" type="0"/>
    <Peak1D F1="-159.458749" intensity="5.501947e-02" type="0"/>
    <Peak1D F1="-159.572662" intensity="5.573297e-02" type="0"/>
    <Peak1D F1="-159.683075" intensity="5.636104e-02" type="0"/>
    <Peak1D F1="-160.380022" intensity="5.978311e-02" type="0"/>
    <Peak1D F1="-160.426326" intensity="6.004416e-02" type="0"/>
    <Peak1D F1="-160.649860" intensity="6.122223e-02" type="0"/>
    <Peak1D F1="-162.683106" intensity="7.228793e-02" type="0"/>
    <Peak1D F1="-163.113285" intensity="7.487229e-02" type="0"/>
    <Peak1D F1="-163.178561" intensity="7.556393e-02" type="0"/>
    <Peak1D F1="-163.298570" intensity="7.603451e-02" type="0"/>
    <Peak1D F1="-163.489036" intensity="7.720976e-02" type="0"/>
    <Peak1D F1="-164.039891" intensity="8.081178e-02" type="0"/>
    <Peak1D F1="-164.960552" intensity="8.720657e-02" type="0"/>
    <Peak1D F1="-165.101603" intensity="8.818700e-02" type="0"/>
    <Peak1D F1="-165.564309" intensity="9.155664e-02" type="0"/>
    <Peak1D F1="-165.617182" intensity="9.179481e-02" type="0"/>
    <Peak1D F1="-166.289005" intensity="9.650553e-02" type="0"/>
    <Peak1D F1="-167.249484" intensity="1.023141e-01" type="0"/>
    <Peak1D F1="-167.291650" intensity="1.026873e-01" type="0"/>
    <Peak1D F1="-167.530058" intensity="1.041800e-01" type="0"/>
    <Peak1D F1="-167.643192" intensity="1.045676e-01" type="0"/>
    <Peak1D F1="-167.666511" intensity="1.048722e-01" type="0"/>
    <Peak1D F1="-167.707010" intensity="1.050117e-01" type="0"/>
    <Peak1D F1="-167.966681" intensity="1.062892e-01" type="0"/>
    <Peak1D F1="-168.063705" intensity="1.067549e-01" type="0"/>
    <Peak1D F1="-168.347987" intensity="1.079787e-01" type="0"/>
    <Peak1D F1="-168.410846" intensity="1.079603e-01" type="0"/>
    <Peak1D F1="-168.749472" intensity="1.092514e-01" type="0"/>
    <Peak1D F1="-169.247552" intensity="1.107833e-01" type="0"/>
    <Peak1D F1="-169.482363" intensity="1.110544e-01" type="0"/>
    <Peak1D F1="-169.506917" intensity="1.110924e-01" type="0"/>
    <Peak1D F1="-169.560318" intensity="1.112859e-01" type="0"/>
    <Peak1D F1="-169.819281" intensity="1.116285e-01" type="0"/>
    <Peak1D F1="-170.192587" intensity="1.118056e-01" type="0"/>
    <Peak1D F1="-170.282529" intensity="1.118353e-01" type="0"/>
    <Peak1D F1="-170.373636" intensity="1.118019e-01" type="0"/>
    <Peak1D F1="-170.427940" intensity="1.117921e-01" type="0"/>
    <Peak1D F1="-170.520270" intensity="1.117006e-01" type="0"/>
    <Peak1D F1="-170.581518" intensity="1.116562e-01" type="0"/>
    <Peak1D F1="-170.771705" intensity="1.116123e-01" type="0"/>
    <Peak1D F1="-171.163386" intensity="1.110410e-01" type="0"/>
    <Peak1D F1="-171.221037" intensity="1.107970e-01" type="0"/>
    <Peak1D F1="-171.362532" intensity="1.104291e-01" type="0"/>
    <Peak1D F1="-172.378731" intensity="1.073822e-01" type="0"/>
    <Peak1D F1="-172.479728" intensity="1.069176e-01" type="0"/>
    <Peak1D F1="-173.020708" intensity="1.044573e-01" type="0"/>
    <Peak1D F1="-173.375501" intensity="1.025526e-01" type="0"/>
    <Peak1D F1="-173.400153" intensity="1.022745e-01" type="0"/>
    <Peak1D F1="-173.653227" intensity="1.010567e-01" type="0"/>
    <Peak1D F1="-174.658941" intensity="9.539517e-02" type="0"/>
    <Peak1D F1="-174.961208" intensity="9.336875e-02" type="0"/>
    <Peak1D F1="-175.116855" intensity="9.249585e-02" type="0"/>
    <Peak1D F1="-175.842913" intensity="8.840177e-02" type="0"/>
    <Peak1D F1="-176.106695" intensity="8.692647e-02" type="0"/>
    <Peak1D F1="-176.227024" intensity="8.639941e-02" type="0"/>
    <Peak1D F1="-176.549985" intensity="8.472027e-02" type="0"/>
    <Peak1D F1="-176.639370" intensity="8.419027e-02" type="0"/>
    <Peak1D F1="-177.001941" intensity="8.240064e-02" type="0"/>
    <Peak1D F1="-177.421509" intensity="8.078627e-02" type="0"/>
    <Peak1D F1="-177.463494" intensity="8.067417e-02" type="0"/>
    <Peak1D F1="-177.520214" intensity="8.045254e-02" type="0"/>
    <Peak1D F1="-177.651251" intensity="7.978551e-02" type="0"/>
    <Peak1D F1="-177.776594" intensity="7.959694e-02" type="0"/>
    <Peak1D F1="-178.348851" intensity="7.754440e-02" type="0"/>
    <Peak1D F1="-178.431042" intensity="7.735117e-02" type="0"/>
    <Peak1D F1="-178.690241" intensity="7.667320e-02" type="0"/>
    <Peak1D F1="-178.799307" intensity="7.642798e-02" type="0"/>
    <Peak1D F1="-178.885526" intensity="7.619233e-02" type="0"/>
    <Peak1D F1="-179.046812" intensity="7.587494e-02" type="0"/>
    <Peak1D F1="-179.067422" intensity="7.574648e-02" type="0"/>
    <Peak1D F1="-179.323122" intensity="7.546023e-02" type="0"/>
    <Peak1D F1="-179.770536" intensity="7.465438e-02" type="0"/>
    <Peak1D F1="-179.795605" intensity="7.468418e-02" type="0"/>
    <Peak1D F1="-180.088844" intensity="7.452638e-02" type="0"/>
    <Peak1D F1="-180.222534" intensity="7.421378e-02" type="0"/>
    <Peak1D F1="-180.429276" intensity="7.429389e-02" type="0"/>
    <Peak1D F1="-180.688253" intensity="7.419004e-02" type="0"/>
    <Peak1D F1="-180.848400" intensity="7.403274e-02" type="0"/>
    <Peak1D F1="-181.100822" intensity="7.405292e-02" type="0"/>
    <Peak1D F1="-181.272441" intensity="7.412119e-02" type="0"/>
    <Peak1D F1="-181.364229" intensity="7.408508e-02" type="0"/>
    <Peak1D F1="-181.754784" intensity="7.434337e-02" type="0"/>
    <Peak1D F1="-181.865822" intensity="7.420970e-02" type="0"/>
    <Peak1D F1="-181.947903" intensity="7.442588e-02" type="0"/>
    <Peak1D F1="-182.092425" intensity="7.439590e-02" type="0"/>
    <Peak1D F1="-182.122341" intensity="7.431311e-02" type="0"/>
    <Peak1D F1="-182.336166" intensity="7.446302e-02" type="0"/>
    <Peak1D F1="-182.501855" intensity="7.458421e-02" type="0"/>
    <Peak1D F1="-182.557061" intensity="7.469679e-02" type="0"/>
    <Peak1D F1="-182.662613" intensity="7.473343e-02" type="0"/>
    <Peak1D F1="-182.735722" intensity="7.482065e-02" type="0"/>
    <Peak1D F1="-182.787373" intensity="7.479214e-02" type="0"/>
    <Peak1D F1="-183.411600" intensity="7.525123e-02" type="0"/>
    <Peak1D F1="-183.555164" intensity="7.533634e-02" type="0"/>
    <Peak1D F1="-184.045689" intensity="7.575498e-02" type="0"/>
    <Peak1D F1="-184.109367" intensity="7.568417e-02" type="0"/>
    <Peak1D F1="-184.418884" intensity="7.583093e-02" type="0"/>
    <Peak1D F1="-184.660333" intensity="7.593853e-02" type="0"/>
    <Peak1D F1="-184.734733" intensity="7.604941e-02" type="0"/>
    <Peak1D F1="-184.830036" intensity="7.600480e-02" type="0"/>
    <Peak1D F1="-185.071610" intensity="7.607415e-02" type="0"/>
    <Peak1D F1="-185.328157" intensity="7.606415e-02" type="0"/>
    <Peak1D F1="-185.491456" intensity="7.615586e-02" type="0"/>
    <Peak1D F1="-185.740781" intensity="7.602065e-02" type="0"/>
    <Peak1D F1="-186.007479" intensity="7.603744e-02" type="0"/>
    <Peak1D F1="-186.152863" intensity="7.597228e-02" type="0"/>
    <Peak1D F1="-186.381022" intensity="7.578810e-02" type="0"/>
    <Peak1D F1="-186.531016" intensity="7.570987e-02" type="0"/>
    <Peak1D F1="-186.686719" intensity="7.552699e-02" type="0"/>
    <Peak1D F1="-186.800673" intensity="7.532155e-02" type="0"/>
    <Peak1D F1="-187.066372" intensity="7.506321e-02" type="0"/>
    <Peak1D F1="-187.166230" intensity="7.491248e-02" type="0"/>
    <Peak1D F1="-187.238491" intensity="7.476841e-02" type="0"/>
    <Peak1D F1="-187.308391" intensity="7.463972e-02" type="0"/>
    <Peak1D F1="-187.351431" intensity="7.470289e-02" type="0"/>
    <Peak1D F1="-187.492635" intensity="7.432486e-02" type="0"/>
    <Peak1D F1="-187.540188" intensity="7.432005e-02" type="0"/>
    <Peak1D F1="-187.709238" intensity="7.410171e-02" type="0"/>
    <Peak1D F1="-188.162458" intensity="7.305783e-02" type="0"/>
    <Peak1D F1="-188.176957" intensity="7.309502e-02" type="0"/>
    <Peak1D F1="-188.722771" intensity="7.161393e-02" type="0"/>
    <Peak1D F1="-189.780914" intensity="6.774069e-02" type="0"/>
    <Peak1D F1="-189.844509" intensity="6.773897e-02" type="0"/>
    <Peak1D F1="-190.334908" intensity="6.544455e-02" type="0"/>
    <Peak1D F1="-190.356365" intensity="6.522411e-02" type="0"/>
    <Peak1D F1="-190.458140" intensity="6.473687e-02" type="0"/>
    <Peak1D F1="-191.280013" intensity="6.055418e-02" type="0"/>
    <Peak1D F1="-191.683193" intensity="5.832390e-02" type="0"/>
    <Peak1D F1="-191.721928" intensity="5.807193e-02" type="0"/>
    <Peak1D F1="-192.115927" intensity="5.565902e-02" type="0"/>
    <Peak1D F1="-192.218271" intensity="5.513911e-02" type="0"/>
    <Peak1D F1="-194.063413" intensity="4.356844e-02" type="0"/>
    <Peak1D F1="-194.235046" intensity="4.226327e-02" type="0"/>
    <Peak1D F1="-194.393985" intensity="4.139309e-02" type="0"/>
    <Peak1D F1="-194.678905" intensity="3.962829e-02" type="0"/>
    <Peak1D F1="-196.082841" intensity="3.156533e-02" type="0"/>
    <Peak1D F1="-196.250252" intensity="3.065029e-02" type="0"/>
    <Peak1D F1="-196.489507" intensity="2.935071e-02" type="0"/>
    <Peak1D F1="-196.680667" intensity="2.863280e-02" type="0"/>
    <Peak1D F1="-196.916186" intensity="2.734544e-02" type="0"/>
    <Peak1D F1="-196.976684" intensity="2.701275e-02" type="0"/>
    <Peak1D F1="-197.179246" intensity="2.610537e-02" type="0"/>
    <Peak1D F1="-197.457083" intensity="2.466045e-02" type="0"/>
    <Peak1D F1="-197.917428" intensity="2.271372e-02" type="0"/>
    <Peak1D F1="-198.000606" intensity="2.272581e-02" type="0"/>
    <Peak1D F1="-198.220681" intensity="2.171927e-02" type="0"/>
    <Peak1D F1="-198.508074" intensity="2.035218e-02" type="0"/>
    <Peak1D F1="-198.700470" intensity="1.983683e-02" type="0"/>
    <Peak1D F1="-198.739301" intensity="1.986155e-02" type="0"/>
    <Peak1D F1="-198.847228" intensity="1.932576e-02" type="0"/>
    <Peak1D F1="-199.298156" intensity="1.775710e-02" type="0"/>
    <Peak1D F1="-199.535981" intensity="1.705141e-02" type="0"/>
    <Peak1D F1="-199.905524" intensity="1.575948e-02" type="0"/>
    <Peak1D F1="-200.030394" intensity="1.534208e-02" type="0"/>
    <Peak1D F1="-200.079434" intensity="1.517423e-02" type="0"/>
    <Peak1D F1="-200.488892" intensity="1.419505e-02" type="0"/>
    <Peak1D F1="-200.730355" intensity="1.345722e-02" type="0"/>
    <Peak1D F1="-200.908321" intensity="1.287399e-02" type="0"/>
    <Peak1D F1="-201.300418" intensity="1.199560e-02" type="0"/>
    <Peak1D F1="-201.793234" intensity="1.094069e-02" type="0"/>
    <Peak1D F1="-201.824885" intensity="1.091439e-02" type="0"/>
    <Peak1D F1="-201.850829" intensity="1.084726e-02" type="0"/>
    <Peak1D F1="-201.943715" intensity="1.066345e-02" type="0"/>
    <Peak1D F1="-203.180212" intensity="8.410352e-03" type="0"/>
    <Peak1D F1="-203.294527" intensity="7.957875e-03" type="0"/>
    <Peak1D F1="-203.561657" intensity="7.512367e-03" type="0"/>
    <Peak1D F1="-203.886395" intensity="7.035742e-03" type="0"/>
    <Peak1D F1="-203.924338" intensity="6.886946e-03" type="0"/>
    <Peak1D F1="-204.061736" intensity="6.713505e-03" type="0"/>
    <Peak1D F1="-204.243021" intensity="6.417709e-03" type="0"/>
    <Peak1D F1="-204.311935" intensity="6.350516e-03" type="0"/>
    <Peak1D F1="-204.416834" intensity="6.115423e-03" type="0"/>
    <Peak1D F1="-204.705810" intensity="5.748268e-03" type="0"/>
    <Peak1D F1="-204.828806" intensity="5.525264e-03" type="0"/>
    <Peak1D F1="-204.857930" intensity="5.552135e-03" type="0"/>
    <Peak1D F1="-204.948343" intensity="5.452763e-03" type="0"/>
    <Peak1D F1="-205.185585" intensity="5.090140e-03" type="0"/>
    <Peak1D F1="-205.420007" intensity="4.866146e-03" type="0"/>
    <Peak1D F1="-205.479699" intensity="4.715293e-03" type="0"/>
    <Peak1D F1="-205.753175" intensity="4.437100e-03" type="0"/>
    <Peak1D F1="-205.957862" intensity="4.158515e-03" type="0"/>
    <Peak1D F1="-206.049540" intensity="4.068366e-03" type="0"/>
    <Peak1D F1="-206.302072" intensity="3.910674e-03" type="0"/>
    <Peak1D F1="-206.478788" intensity="3.594123e-03" type="0"/>
    <Peak1D F1="-206.827887" intensity="3.344396e-03" type="0"/>
    <Peak1D F1="-206.923314" intensity="3.015918e-03" type="0"/>
    <Peak1D F1="-207.403575" intensity="2.444923e-03" type="0"/>
    <Peak1D F1="-207.685273" intensity="2.237291e-03" type="0"/>
    <Peak1D F1="-207.872322" intensity="2.143802e-03" type="0"/>
    <Peak1D F1="-208.043913" intensity="1.868505e-03" type="0"/>
    <Peak1D F1="-208.235920" intensity="1.791467e-03" type="0"/>
    <Peak1D F1="-208.336458" intensity="1.649738e-03" type="0"/>
    <Peak1D F1="-208.420830" intensity="1.576637e-03" type="0"/>
    <Peak1D F1="-208.478050" intensity="1.498338e-03" type="0"/>
    <Peak1D F1="-209.287924" intensity="8.671364e-04" type="0"/>
    <Peak1D F1="-209.334033" intensity="7.842713e-04" type="0"/>
    <Peak1D F1="-209.505124" intensity="8.106730e-04" type="0"/>
    <Peak1D F1="-209.566733" intensity="7.076756e-04" type="0"/>
  </PeakList1D>
</PeakList>
