# Supplementary material for: Assembly of CF3‑Pyrazole–Triazole Hybrids through (3 + 3)-Cycloaddition/Ring Contraction and Click Chemistry
Source: J Org Chem. 2026 Feb 16;91(8):3321–8. doi: 10.1021/acs.joc.5c03120 (PMC13298894; doi:10.1021/acs.joc.5c03120)
Supplement: Supplementary file 2 [file jo5c03120_si_002.zip › nmr_spectra/1aa (KSW00228B)/12/pdata/1/peakrng]

P    #regions in PPM
# 2024-06-03 15:54:30 +0200  nmrsu@CZC1459CT1
# low field   high field   mi   maxi
  16.5042705535889  -216.504276568855  0.000  10000.000  # for region 1
