# Supplementary material for: Assembly of CF3‑Pyrazole–Triazole Hybrids through (3 + 3)-Cycloaddition/Ring Contraction and Click Chemistry
Source: J Org Chem. 2026 Feb 16;91(8):3321–8. doi: 10.1021/acs.joc.5c03120 (PMC13298894; doi:10.1021/acs.joc.5c03120)
Supplement: Supplementary file 2 [file jo5c03120_si_002.zip › nmr_spectra/1aa (KSW00228B)/12/shimvalues]

# Mon Jun  3 13:54:26 2024
#$$PROBEIDENTIFIER=Z168773_0043
#$$PROBENAME=CPP1.1 BBO 600S3 BB-H&F-D-05 Z XT
#$$MAGNETID=BZH759'600'70H
#$$CRYOSTATID=D325-54-11604
#$$SHIMID=292722
#
# Active Shim Gradients
#
Z           		-2484           
Z2          		5422            
Z3          		-1022           
Z4          		-15242          
Z5          		716             
Z6          		5528            
Z7          		3908            
Z8          		-11304          
X           		-2783           
XZ          		3415            
XZ2         		-4393           
XZ3         		-309            
XZ4         		300             
XZ5         		-811            
Y           		-3475           
YZ          		-5907           
YZ2         		-7054           
YZ3         		2307            
YZ4         		-1055           
YZ5         		55              
XY          		-1663           
XYZ         		6811            
XYZ2        		-1099           
XYZ3        		-1181           
XYZ4        		-1592           
XYZ5        		-216            
(X2-Y2)     		-3602           
(X2-Y2)Z    		-2923           
(X2-Y2)Z2   		-669            
(X2-Y2)Z3   		-367            
(X2-Y2)Z4   		-496            
(X2-Y2)Z5   		-23             
X3          		2801            
X3Z         		414             
Y3          		-625            
Y3Z         		497             
#
# Lock Parameter
#
FIELD		 239.458
LOCKPHASE		 267.555
LOCKPOWER		 -27.000
LOCKGAIN		 117.710
LOCKDC		 -75.000
LOCKSHIFT		   7.240
LOOPGAIN		 -12.000
LOOPTIME		   0.400
LOOPFILTER		 100.000
#
IEEE64_VERSION_CODE 1
#
# Shim currents 
#
SHIM_SETTING [ 1]     -615.73805147
SHIM_SETTING [ 2]     7244.43589412
SHIM_SETTING [ 3]    -2816.65497428
SHIM_SETTING [ 4]    -5762.44877000
SHIM_SETTING [ 5]     1672.40681033
SHIM_SETTING [ 6]     1926.43014446
SHIM_SETTING [ 7]   -13930.51732336
SHIM_SETTING [ 8]   -21925.68043024
SHIM_SETTING [ 9]    -2224.37030852
SHIM_SETTING [10]    -4163.96587458
SHIM_SETTING [11]        0.00000000
SHIM_SETTING [12]    -1121.66945545
SHIM_SETTING [13]     -128.24327440
SHIM_SETTING [14]     1157.46878694
SHIM_SETTING [15]    -3870.00500686
SHIM_SETTING [16]    -9577.32563262
SHIM_SETTING [17]     1516.98547812
SHIM_SETTING [18]    -2010.36327226
SHIM_SETTING [19]     -175.82723230
SHIM_SETTING [20]      674.36035124
SHIM_SETTING [21]    -6430.09608832
SHIM_SETTING [22]      -29.21194424
SHIM_SETTING [23]    -4451.14741151
SHIM_SETTING [24]     -779.12927662
SHIM_SETTING [25]    -2635.19597867
SHIM_SETTING [26]     -548.82643277
SHIM_SETTING [27]     1559.03853588
SHIM_SETTING [28]   -14630.36435174
SHIM_SETTING [29]    -1386.16231602
SHIM_SETTING [30]    -1635.87521088
SHIM_SETTING [31]    -2984.13177892
SHIM_SETTING [32]    -7028.14752774
SHIM_SETTING [33]     2960.70613978
SHIM_SETTING [34]    -8789.56576782
SHIM_SETTING [35]     6209.76752322
SHIM_SETTING [36]    -4741.59875668
SHIM_SETTING [37]     -949.78164811
SHIM_SETTING [38]      329.75692763
SHIM_SETTING [39]     7263.98176113
SHIM_SETTING [40]        0.00000000
