# Supplementary material for: Assembly of CF3‑Pyrazole–Triazole Hybrids through (3 + 3)-Cycloaddition/Ring Contraction and Click Chemistry
Source: J Org Chem. 2026 Feb 16;91(8):3321–8. doi: 10.1021/acs.joc.5c03120 (PMC13298894; doi:10.1021/acs.joc.5c03120)
Supplement: Supplementary file 2 [file jo5c03120_si_002.zip › nmr_spectra/1aa (KSW00228B)/12/topshimreport]

New TopShim run:

version = topshim 4.4.0
date = 2024-06-03
time = 15:53:08.251
command = topshim 

FINE SHIMMING

Parameters:

probe = Z168773_0043
solvent = CDCl3
shim nucleus = 2H
nucleus optimised for = 19F
o1p (from lock) = 7.24 ppm

Results:

NOTE: No 19F B1-profile found. Optimizing shimming as if for NMR nucleus = 1H


1D Shimming:
Iteration 1: FWHM Before= 0.4 Hz, Target= 0.2 Hz, After= 0.2 Hz
Shim succeeded

Lineshape quality factor (1D spectrum, spinning) = 0.335

shim changes: 
Z	-83
Z2	-64
Z3	-23
Z4	-123
Z5	-186
Z6	-345
Z7	+1232
Z8	-446
Y	+5

duration = 37 sec
completed successfully
finished Mon Jun  3 15:53:44 2024


========================================================================
