# Supplementary material for: Assembly of CF3‑Pyrazole–Triazole Hybrids through (3 + 3)-Cycloaddition/Ring Contraction and Click Chemistry
Source: J Org Chem. 2026 Feb 16;91(8):3321–8. doi: 10.1021/acs.joc.5c03120 (PMC13298894; doi:10.1021/acs.joc.5c03120)
Supplement: Supplementary file 2 [file jo5c03120_si_002.zip › nmr_spectra/1ab (KSW00428B)/10/audita.txt]

##TITLE= Audit trail, TopSpin 3.6.5
##JCAMPDX= 5.01
##ORIGIN= Bruker BioSpin GmbH
##OWNER= Damian
$$ //feruos/MJRG/NMR_Avance/KSW/KSW00428B/10/audita.txt
##AUDIT TRAIL=  $$ (NUMBER, WHEN, WHO, WHERE, PROCESS, VERSION, WHAT)
(   1,<2025-04-07 13:26:52.669 +0200>,<Damian>,<DESKTOP-7QNRS40>,<go4>,<TopSpin 3.6.5>,
      <created by zg on data set with UUID '0bbdd0ea-13a3-11f0-8b46-d85ed396d7c8'
       started at 2025-04-07 13:25:44.622 +0200,
       POWCHK enabled, PULCHK disabled,
       completed at 2025-04-07 13:26:52.669 +0200

       configuration hash MD5:
       28 8C BB E0 7F CC B1 7D 13 50 7B 31 7D B7 CB 76
       data hash MD5: 64K
       68 DF D9 9F A8 2D 6B 63 AC 9B 1F 17 97 EF EF 03>)
(   2,<2025-04-07 13:26:52.763 +0200>,<Damian>,<DESKTOP-7QNRS40>,<audit>,<TopSpin 3.6.5>,
      <user comment:
       ICON-NMR User ID: KSW
       data hash MD5: 64K
       68 DF D9 9F A8 2D 6B 63 AC 9B 1F 17 97 EF EF 03>)
(   3,<2025-04-07 13:26:54.216 +0200>,<Damian>,<DESKTOP-7QNRS40>,<dirdata>,<TopSpin 3.6.5>,
      <wrpa from 1 10 "KSW00428B" "D:/Archiwum/KSW"
       data hash MD5: 64K
       68 DF D9 9F A8 2D 6B 63 AC 9B 1F 17 97 EF EF 03>)
##END=

$$ hash MD5
$$ 0C 55 86 18 2E DA E6 2D 86 FF B6 7A 5C DB 0E FE
