# Supplementary material for: Assembly of CF3‑Pyrazole–Triazole Hybrids through (3 + 3)-Cycloaddition/Ring Contraction and Click Chemistry
Source: J Org Chem. 2026 Feb 16;91(8):3321–8. doi: 10.1021/acs.joc.5c03120 (PMC13298894; doi:10.1021/acs.joc.5c03120)
Supplement: Supplementary file 2 [file jo5c03120_si_002.zip › nmr_spectra/1ab (KSW00428B)/10/scon2]

##TITLE= Parameter file, TopSpin 3.6.5
##JCAMPDX= 5.0
##DATATYPE= Parameter Values
##NPOINTS= 1	$$ modification sequence number
##ORIGIN= Bruker BioSpin GmbH
##OWNER= Damian
$$ 2025-04-07 13:25:44.607 +0200  Damian@DESKTOP-7QNRS40
$$ D:/Archiwum/KSW/KSW00428B/10/scon2
$$ process C:\Bruker\TopSpin3.6.5\prog\mod\go4.exe
##$BLKTR= (0..19)
3 3 3 3 3 3 3 3 3 3 3 3 3 3 3 3 3 3 3 3
##$DE1= 4.5
##$DEADC= 0.5
##$DEPA= 4.5
##$DERX= 1.5
##$FILCOR= 0
##$GRADCHAN= 0
##$GRADPRE= (0..1)
10 10
##$HD_BLKTR= (0..19)
1 1 1 1 1 1 1 1 1 1 1 1 1 1 1 1 1 1 1 1
##$HD_DE1= 5
##$HD_DEADC= 0
##$HD_DEPA= 2.5
##$HD_DERX= 0
##END=
