# Supplementary material for: Assembly of CF3‑Pyrazole–Triazole Hybrids through (3 + 3)-Cycloaddition/Ring Contraction and Click Chemistry
Source: J Org Chem. 2026 Feb 16;91(8):3321–8. doi: 10.1021/acs.joc.5c03120 (PMC13298894; doi:10.1021/acs.joc.5c03120)
Supplement: Supplementary file 2 [file jo5c03120_si_002.zip › nmr_spectra/1ab (KSW00428B)/10/shimvalues]

# Mon Apr 07 13:26:52 2025
#$$PROBEIDENTIFIER=Z114607_0895
#$$PROBENAME=PA BBO 600S3 BBF-H-D-05 Z SP
#$$SHIMID=292722
#
# Active Shim Gradients
#
Z           		9404            
Z2          		6267            
Z3          		2099            
Z4          		4043            
Z5          		-1579           
Z6          		-1789           
Z7          		2366            
Z8          		13081           
X           		1880            
XZ          		704             
XZ2         		7048            
XZ3         		-333            
XZ4         		4190            
XZ5         		-13697          
Y           		3990            
YZ          		-1385           
YZ2         		-8829           
YZ3         		-3416           
YZ4         		-509            
YZ5         		6804            
XY          		5506            
XYZ         		-6606           
XYZ2        		-2147           
XYZ3        		-3997           
XYZ4        		7566            
XYZ5        		-1218           
(X2-Y2)     		-4992           
(X2-Y2)Z    		-9415           
(X2-Y2)Z2   		2738            
(X2-Y2)Z3   		3367            
(X2-Y2)Z4   		-3150           
(X2-Y2)Z5   		763             
X3          		9263            
X3Z         		8463            
Y3          		873             
Y3Z         		5594            
#
# Lock Parameter
#
FIELD		2851.934
LOCKPHASE		254.600 
LOCKPOWER		-30.000 
LOCKGAIN		125.599 
LOCKDC		-15.000 
LOCKSHIFT		7.240   
LOOPGAIN		-12.000 
LOOPTIME		0.400   
LOOPFILTER		100.000 
#
IEEE64_VERSION_CODE 1
#
# Shim currents 
#
SHIM_SETTING [1 ]  5125.64999853   
SHIM_SETTING [2 ]  1091.37561234   
SHIM_SETTING [3 ]  -97.69514529    
SHIM_SETTING [4 ]  11848.34860582  
SHIM_SETTING [5 ]  -6212.18616053  
SHIM_SETTING [6 ]  -4102.03254825  
SHIM_SETTING [7 ]  19181.67684690  
SHIM_SETTING [8 ]  15165.25006764  
SHIM_SETTING [9 ]  3391.40726863   
SHIM_SETTING [10]  2932.84385787   
SHIM_SETTING [11]  0.00000000      
SHIM_SETTING [12]  -4721.21831127  
SHIM_SETTING [13]  6466.78816388   
SHIM_SETTING [14]  388.03691299    
SHIM_SETTING [15]  6942.20838649   
SHIM_SETTING [16]  15644.83471943  
SHIM_SETTING [17]  -9251.99486070  
SHIM_SETTING [18]  -4472.08621378  
SHIM_SETTING [19]  -11834.62012070 
SHIM_SETTING [20]  15781.13310119  
SHIM_SETTING [21]  -8656.29799608  
SHIM_SETTING [22]  4749.00136606   
SHIM_SETTING [23]  -12357.23819481 
SHIM_SETTING [24]  4663.37832948   
SHIM_SETTING [25]  -2907.09665281  
SHIM_SETTING [26]  -6959.55098531  
SHIM_SETTING [27]  8597.49985601   
SHIM_SETTING [28]  -7647.10584576  
SHIM_SETTING [29]  1468.23604764   
SHIM_SETTING [30]  14850.58002176  
SHIM_SETTING [31]  14473.48718900  
SHIM_SETTING [32]  -3422.67336353  
SHIM_SETTING [33]  -4990.31475333  
SHIM_SETTING [34]  14845.30140631  
SHIM_SETTING [35]  -3024.59020401  
SHIM_SETTING [36]  2050.04199198   
SHIM_SETTING [37]  36.57136576     
SHIM_SETTING [38]  8324.54457264   
SHIM_SETTING [39]  5927.59125155   
SHIM_SETTING [40]  0.00000000      
