# Supplementary material for: Assembly of CF3‑Pyrazole–Triazole Hybrids through (3 + 3)-Cycloaddition/Ring Contraction and Click Chemistry
Source: J Org Chem. 2026 Feb 16;91(8):3321–8. doi: 10.1021/acs.joc.5c03120 (PMC13298894; doi:10.1021/acs.joc.5c03120)
Supplement: Supplementary file 2 [file jo5c03120_si_002.zip › nmr_spectra/1ab (KSW00428B)/11/audita.txt]

##TITLE= Audit trail, TopSpin 4.5.0
##JCAMPDX= 5.01
##ORIGIN= Bruker BioSpin GmbH & Co. KG
##OWNER= nmrsu
$$ //10.16.4.201/mjrg/NMR_Prodigy/nmrsu/ksw-00428b/10/audita.txt
##AUDIT TRAIL=  $$ (NUMBER, WHEN, WHO, WHERE, PROCESS, VERSION, WHAT)
(   1,<2025-04-07T12:45:57.365+0000>,<CZC1459CT1\nmrsu>,<CZC1459CT1>,<go4>,<TopSpin 4.5.0>,
      <acquisition in progress>)
$$ E:/MJRG/nmrsu/ksw-00428b/10/audita.txt
(   2,<2025-04-07T12:58:54.438+0000>,<CZC1459CT1\nmrsu>,<CZC1459CT1>,<go4>,<TopSpin 4.5.0>,
      <created by zg on 'Avance' (CZC1459CT1) by user 'CZC1459CT1\nmrsu'
       on data set with UUID '31095fe6-e7a0-4241-9504-38ce8e47ca03'
       started at 2025-04-07 12:45:57.365 +0000, POWCHK enabled, PULCHK disabled,
       completed at 2025-04-07 12:58:54.437 +0000
       configuration hash MD5:
       49 24 A9 27 B3 ED B9 B4 58 33 3A 63 95 4A 38 96
       double data hash MD5: 64K
       36 84 E7 21 3B 90 B9 D1 D3 8A 0B 59 58 82 6B 6C>)
(   3,<2025-04-07T14:58:54.575+0200>,<nmrsu>,<CZC1459CT1>,<xwish3>,<TopSpin 4.5.0>,
      <ICON-NMR User ID: MJRG
       double data hash MD5: 64K
       36 84 E7 21 3B 90 B9 D1 D3 8A 0B 59 58 82 6B 6C>)
(   4,<2025-04-07T14:58:54.764+0200>,<nmrsu>,<CZC1459CT1>,<dirdata>,<TopSpin 4.5.0>,
      <wrpa from 1 10 "ksw-00428b" "E:/MJRG/nmrsu"
       double data hash MD5: 64K
       36 84 E7 21 3B 90 B9 D1 D3 8A 0B 59 58 82 6B 6C>)
##END=

$$ hash MD5
$$ 84 11 F9 EA 71 19 DE 54 B6 89 20 0B A1 61 7A 0B
