# Supplementary material for: Assembly of CF3‑Pyrazole–Triazole Hybrids through (3 + 3)-Cycloaddition/Ring Contraction and Click Chemistry
Source: J Org Chem. 2026 Feb 16;91(8):3321–8. doi: 10.1021/acs.joc.5c03120 (PMC13298894; doi:10.1021/acs.joc.5c03120)
Supplement: Supplementary file 2 [file jo5c03120_si_002.zip › nmr_spectra/1ab (KSW00428B)/11/pdata/1/auditp.txt]

##TITLE= Audit trail, TopSpin 4.5.0
##JCAMPDX= 5.01
##ORIGIN= Bruker BioSpin GmbH & Co. KG
##OWNER= nmrsu
$$ //10.16.4.201/mjrg/NMR_Prodigy/nmrsu/ksw-00428b/10/pdata/1/auditp.txt
##AUDIT TRAIL=  $$ (NUMBER, WHEN, WHO, WHERE, PROCESS, VERSION, WHAT)
(   1,<2025-04-07T14:58:54.790+0200>,<nmrsu>,<CZC1459CT1>,<dirdata>,<TopSpin 4.5.0>,
      <wrpa from 1 10 "ksw-00428b" "E:/MJRG/nmrsu">)
##END=

$$ hash MD5
$$ AC 60 EC DE F4 30 45 46 4E 83 29 E1 6F F2 3F 52
