# Supplementary material for: Assembly of CF3‑Pyrazole–Triazole Hybrids through (3 + 3)-Cycloaddition/Ring Contraction and Click Chemistry
Source: J Org Chem. 2026 Feb 16;91(8):3321–8. doi: 10.1021/acs.joc.5c03120 (PMC13298894; doi:10.1021/acs.joc.5c03120)
Supplement: Supplementary file 2 [file jo5c03120_si_002.zip › nmr_spectra/1ab (KSW00428B)/11/topshimreport]

New TopShim run:

version = topshim 4.5.0
date = 2025-04-07
time = 14:45:02.188
command = topshim 

FINE SHIMMING

Parameters:

probe = Z168773_0043
solvent = CDCl3
shim nucleus = 2H
nucleus optimised for = 13C
o1p (from lock) = 7.24 ppm

Results:


1D Shimming:
Iteration 1: LSQ Before= 1.067 Hz, Target= 0.372 Hz, After= 0.446 Hz
Iteration 2: LSQ Before= 0.446 Hz, Target= 0.403 Hz, After= 0.398 Hz
Shim succeeded

Lineshape quality factor (1D spectrum, spinning) =  0.398 Hz (FWHM = 0.31 Hz)

shim changes: 
Z	+14
Z2	+5
Z3	+29
Z4	+175
Z5	-150
Z6	-916
Z7	+1128
Z8	+3772

duration = 50 sec
completed successfully
finished Mon Apr  7 14:45:51 2025


========================================================================
