# Supplementary material for: Assembly of CF3‑Pyrazole–Triazole Hybrids through (3 + 3)-Cycloaddition/Ring Contraction and Click Chemistry
Source: J Org Chem. 2026 Feb 16;91(8):3321–8. doi: 10.1021/acs.joc.5c03120 (PMC13298894; doi:10.1021/acs.joc.5c03120)
Supplement: Supplementary file 2 [file jo5c03120_si_002.zip › nmr_spectra/1ab (KSW00428B)/12/pulseprogram.precomp]

# 1 "/root/.topspin-BladeEpu/local_acqu/ksw-00428b/11/lists/pp/zg"
# 1 "<built-in>"
# 1 "<command-line>"
# 1 "/root/.topspin-BladeEpu/local_acqu/ksw-00428b/11/lists/pp/zg"
;zg
;avance-version (12/01/11)
;1D sequence
;
;$CLASS=HighRes
;$DIM=1D
;$TYPE=
;$SUBTYPE=
;$COMMENT=


# 1 "/root/.topspin-BladeEpu/local_acqu/ksw-00428b/11/lists/pp/Avance.incl" 1
;Avance4.incl
;   for AV 4
;
;avance-version (16/08/18)
;
;$CLASS=Common Incl
;$COMMENT=


# 19 "/root/.topspin-BladeEpu/local_acqu/ksw-00428b/11/lists/pp/Avance.incl"
;setrtp0 denotes TimingController


# 50 "/root/.topspin-BladeEpu/local_acqu/ksw-00428b/11/lists/pp/Avance.incl"
# 51 "/root/.topspin-BladeEpu/local_acqu/ksw-00428b/11/lists/pp/Avance.incl"


# 63 "/root/.topspin-BladeEpu/local_acqu/ksw-00428b/11/lists/pp/Avance.incl"
# 89 "/root/.topspin-BladeEpu/local_acqu/ksw-00428b/11/lists/pp/Avance.incl"
# 90 "/root/.topspin-BladeEpu/local_acqu/ksw-00428b/11/lists/pp/Avance.incl"


# 123 "/root/.topspin-BladeEpu/local_acqu/ksw-00428b/11/lists/pp/Avance.incl"
;#define LOWQ
;#define HIGHQ


;#define MIX_UP
;#define MIX_DOWN
# 136 "/root/.topspin-BladeEpu/local_acqu/ksw-00428b/11/lists/pp/Avance.incl"
;$Id:$
# 13 "/root/.topspin-BladeEpu/local_acqu/ksw-00428b/11/lists/pp/zg" 2


"acqt0=-p1*2/3.1416"
# 1 "mc_line 18 file /root/.topspin-BladeEpu/local_acqu/ksw-00428b/11/lists/pp/zg exp. def. part of mc cmd. before ze"
; dimension 1D; AQ_mode 
define delay MCWRK
define delay MCREST
"MCREST = 30m - 30m"
"MCWRK = 0.333333*30m"
# 18 "/root/.topspin-BladeEpu/local_acqu/ksw-00428b/11/lists/pp/zg"
# 18 "/root/.topspin-BladeEpu/local_acqu/ksw-00428b/11/lists/pp/zg"
1 ze
# 1 "mc_line 18 file /root/.topspin-BladeEpu/local_acqu/ksw-00428b/11/lists/pp/zg exp. def. of mc cmd. after ze"
# 19 "/root/.topspin-BladeEpu/local_acqu/ksw-00428b/11/lists/pp/zg"
# 1 "mc_line 19 file /root/.topspin-BladeEpu/local_acqu/ksw-00428b/11/lists/pp/zg exp. start label for mc cmd."
2 MCWRK  * 2
LBLF0, MCWRK
  MCREST
# 20 "/root/.topspin-BladeEpu/local_acqu/ksw-00428b/11/lists/pp/zg"
  d1
  p1 ph1
  go=2 ph31
# 1 "mc_line 23 file /root/.topspin-BladeEpu/local_acqu/ksw-00428b/11/lists/pp/zg exp. mc cmd. in line"
  MCWRK wr #0
  MCWRK zd
  lo to LBLF0 times td0

# 24 "/root/.topspin-BladeEpu/local_acqu/ksw-00428b/11/lists/pp/zg"
exit


ph1=0 2 2 0 1 3 3 1
ph31=0 2 2 0 1 3 3 1
# 31 "/root/.topspin-BladeEpu/local_acqu/ksw-00428b/11/lists/pp/zg"
;pl1 : f1 channel - power level for pulse (default)
;p1 : f1 channel -  high power pulse
;d1 : relaxation delay; 1-5 * T1
;ns: 1 * n, total number of scans: NS * TD0


# 38 "/root/.topspin-BladeEpu/local_acqu/ksw-00428b/11/lists/pp/zg"
;$Id:$
