# Supplementary material for: Assembly of CF3‑Pyrazole–Triazole Hybrids through (3 + 3)-Cycloaddition/Ring Contraction and Click Chemistry
Source: J Org Chem. 2026 Feb 16;91(8):3321–8. doi: 10.1021/acs.joc.5c03120 (PMC13298894; doi:10.1021/acs.joc.5c03120)
Supplement: Supplementary file 2 [file jo5c03120_si_002.zip › nmr_spectra/1ab (KSW00428B)/12/shimvalues]

# Mon Apr  7 13:00:17 2025
#$$PROBEIDENTIFIER=Z168773_0043
#$$PROBENAME=CPP1.1 BBO 600S3 BB-H&F-D-05 Z XT
#$$MAGNETID=BZH759'600'70H
#$$CRYOSTATID=D325-54-11604
#$$SHIMID=292722
#
# Active Shim Gradients
#
Z           		-1542           
Z2          		5471            
Z3          		-933            
Z4          		-15134          
Z5          		576             
Z6          		5031            
Z7          		4223            
Z8          		-8734           
X           		-2654           
XZ          		3515            
XZ2         		-4441           
XZ3         		-329            
XZ4         		267             
XZ5         		-136            
Y           		-3488           
YZ          		-5956           
YZ2         		-7043           
YZ3         		2338            
YZ4         		-948            
YZ5         		317             
XY          		-1803           
XYZ         		6668            
XYZ2        		-1221           
XYZ3        		-520            
XYZ4        		-962            
XYZ5        		-133            
(X2-Y2)     		-3736           
(X2-Y2)Z    		-2938           
(X2-Y2)Z2   		-673            
(X2-Y2)Z3   		-511            
(X2-Y2)Z4   		-427            
(X2-Y2)Z5   		-54             
X3          		2055            
X3Z         		224             
Y3          		-483            
Y3Z         		434             
#
# Lock Parameter
#
FIELD		  37.575
LOCKPHASE		 268.147
LOCKPOWER		 -27.000
LOCKGAIN		 113.533
LOCKDC		 -75.000
LOCKSHIFT		   7.240
LOOPGAIN		 -12.000
LOOPTIME		   0.400
LOOPFILTER		 100.000
#
IEEE64_VERSION_CODE 1
#
# Shim currents 
#
SHIM_SETTING [ 1]     -105.30975700
SHIM_SETTING [ 2]     6198.96629555
SHIM_SETTING [ 3]    -2977.25380310
SHIM_SETTING [ 4]    -2786.94624956
SHIM_SETTING [ 5]      305.56506194
SHIM_SETTING [ 6]      783.31210603
SHIM_SETTING [ 7]   -11663.55284334
SHIM_SETTING [ 8]   -20128.28105277
SHIM_SETTING [ 9]    -2157.20548349
SHIM_SETTING [10]    -4127.20050019
SHIM_SETTING [11]        0.00000000
SHIM_SETTING [12]     -917.74853354
SHIM_SETTING [13]      -48.82029149
SHIM_SETTING [14]      888.26295959
SHIM_SETTING [15]    -3505.26386148
SHIM_SETTING [16]    -9846.19574778
SHIM_SETTING [17]     1928.33608592
SHIM_SETTING [18]    -2035.07989132
SHIM_SETTING [19]      553.73134378
SHIM_SETTING [20]       45.52032317
SHIM_SETTING [21]    -6619.90374945
SHIM_SETTING [22]       42.49649657
SHIM_SETTING [23]    -4581.94919955
SHIM_SETTING [24]    -1050.34390444
SHIM_SETTING [25]    -2815.42564692
SHIM_SETTING [26]     -371.53989317
SHIM_SETTING [27]     1105.30707243
SHIM_SETTING [28]   -14502.45744809
SHIM_SETTING [29]     -242.87524643
SHIM_SETTING [30]    -1918.10386572
SHIM_SETTING [31]    -3112.60466107
SHIM_SETTING [32]    -7037.50966651
SHIM_SETTING [33]     3410.68429286
SHIM_SETTING [34]    -9079.61991643
SHIM_SETTING [35]     5037.62548679
SHIM_SETTING [36]    -4931.35570842
SHIM_SETTING [37]    -1153.76805940
SHIM_SETTING [38]      673.89040987
SHIM_SETTING [39]     7127.88767600
SHIM_SETTING [40]        0.00000000
