# Supplementary material for: Assembly of CF3‑Pyrazole–Triazole Hybrids through (3 + 3)-Cycloaddition/Ring Contraction and Click Chemistry
Source: J Org Chem. 2026 Feb 16;91(8):3321–8. doi: 10.1021/acs.joc.5c03120 (PMC13298894; doi:10.1021/acs.joc.5c03120)
Supplement: Supplementary file 2 [file jo5c03120_si_002.zip › nmr_spectra/1ac (olb-00003f)/10/audita.txt]

##TITLE= Audit trail, TopSpin 4.2.0
##JCAMPDX= 5.01
##ORIGIN= Bruker BioSpin GmbH
##OWNER= root
$$ /root/.topspin-BladeEpu/local_acqu/olb-00003f/10/audita.txt
##AUDIT TRAIL=  $$ (NUMBER, WHEN, WHO, WHERE, PROCESS, VERSION, WHAT)
(   1,<2023-06-20 12:42:19.225 +0000>,<CZC1459CT1\nmrsu>,<CZC1459CT1>,<go4>,<TopSpin 4.2.0>,
      <acquisition in progress>)
$$ //feruos/MJRG/NMR_Prodigy/nmrsu/olb-00003f/10/audita.txt
(   2,<2023-06-20 12:43:30.369 +0000>,<CZC1459CT1\nmrsu>,<CZC1459CT1>,<go4>,<TopSpin 4.2.0>,
      <created by zg on 'Avance' (CZC1459CT1) by user 'CZC1459CT1\nmrsu'
       on data set with UUID 'e4e1073a-0f67-11ee-bbfd-0030d62ad78f'
       started at 2023-06-20 12:42:19.225 +0000, POWCHK enabled, PULCHK disabled,
       completed at 2023-06-20 12:43:30.369 +0000
       configuration hash MD5:
       54 C7 22 30 BA 95 C0 66 2C EF 9D 88 D1 79 E6 23
       double data hash MD5: 64K
       97 D3 86 F0 84 B9 33 00 6B 9E 8E 10 4A A9 CF 40>)
(   3,<2023-06-20 14:43:22.064 +0200>,<nmrsu>,<CZC1459CT1>,<xwish3>,<TopSpin 4.2.0>,
      <ICON-NMR User ID: nmrsu
       double data hash MD5: 64K
       97 D3 86 F0 84 B9 33 00 6B 9E 8E 10 4A A9 CF 40>)
##END=

$$ hash MD5
$$ 60 C6 6D 13 22 50 8E 2F A0 A0 45 05 5E A9 F3 21
