# Supplementary material for: Assembly of CF3‑Pyrazole–Triazole Hybrids through (3 + 3)-Cycloaddition/Ring Contraction and Click Chemistry
Source: J Org Chem. 2026 Feb 16;91(8):3321–8. doi: 10.1021/acs.joc.5c03120 (PMC13298894; doi:10.1021/acs.joc.5c03120)
Supplement: Supplementary file 2 [file jo5c03120_si_002.zip › nmr_spectra/1ac (olb-00003f)/10/topshimreport]

New TopShim run:

version = topshim 2.3.0
date = 2023-06-20
time = 14:40:34.878
command = topshim 

FINE SHIMMING

Parameters:

probe = Z168773_0043
solvent = CDCl3
shim nucleus = 2H
nucleus optimised for = 1H
o1p (from lock) = 7.24 ppm

Results:


1D Shimming:
Iteration 1: FWHM Before=11.7 Hz, Target= 0.4 Hz, After= 0.6 Hz
Iteration 2: FWHM Before= 0.6 Hz, Target= 0.2 Hz, After= 1.5 Hz
Iteration 3: FWHM Before= 1.5 Hz, Target= 0.3 Hz, After= 0.3 Hz
Iteration 4: FWHM Before= 0.3 Hz, Target= 0.2 Hz, After= 0.3 Hz
Iteration 5: FWHM Before= 0.3 Hz, Target= 0.2 Hz, After= 0.3 Hz
Shim succeeded

Lineshape quality factor (1D spectrum, spinning) = 0.334

shim changes: 
Z	+1486
Z2	+718
Z3	+1910
Z4	+5783
Z5	+2812
Z6	+7963
Z7	+16462
Z8	-1017

duration = 1 min 27 sec
completed successfully
finished Tue Jun 20 14:42:01 2023


========================================================================
