# Supplementary material for: Assembly of CF3‑Pyrazole–Triazole Hybrids through (3 + 3)-Cycloaddition/Ring Contraction and Click Chemistry
Source: J Org Chem. 2026 Feb 16;91(8):3321–8. doi: 10.1021/acs.joc.5c03120 (PMC13298894; doi:10.1021/acs.joc.5c03120)
Supplement: Supplementary file 2 [file jo5c03120_si_002.zip › nmr_spectra/1ac (olb-00003f)/12/audita.txt]

##TITLE= Audit trail, TopSpin 4.2.0
##JCAMPDX= 5.01
##ORIGIN= Bruker BioSpin GmbH
##OWNER= root
$$ /root/.topspin-BladeEpu/local_acqu/olb-00003f/12/audita.txt
##AUDIT TRAIL=  $$ (NUMBER, WHEN, WHO, WHERE, PROCESS, VERSION, WHAT)
(   1,<2023-06-20 12:52:01.035 +0000>,<CZC1459CT1\nmrsu>,<CZC1459CT1>,<go4>,<TopSpin 4.2.0>,
      <acquisition in progress>)
$$ //feruos/MJRG/NMR_Prodigy/nmrsu/olb-00003f/12/audita.txt
(   2,<2023-06-20 12:52:33.907 +0000>,<CZC1459CT1\nmrsu>,<CZC1459CT1>,<go4>,<TopSpin 4.2.0>,
      <created by zg on 'Avance' (CZC1459CT1) by user 'CZC1459CT1\nmrsu'
       on data set with UUID '3faafeb8-0f69-11ee-a188-0030d62ad78f'
       started at 2023-06-20 12:52:01.034 +0000, POWCHK enabled, PULCHK disabled,
       completed at 2023-06-20 12:52:33.903 +0000
       configuration hash MD5:
       54 C7 22 30 BA 95 C0 66 2C EF 9D 88 D1 79 E6 23
       double data hash MD5: 128K
       AB 72 89 97 34 4C 7C E8 A7 93 96 A0 6C 2A 8C 49>)
(   3,<2023-06-20 14:52:25.610 +0200>,<nmrsu>,<CZC1459CT1>,<xwish3>,<TopSpin 4.2.0>,
      <ICON-NMR User ID: nmrsu
       double data hash MD5: 128K
       AB 72 89 97 34 4C 7C E8 A7 93 96 A0 6C 2A 8C 49>)
##END=

$$ hash MD5
$$ 53 15 00 A1 25 AB CB FA EF 70 31 5A 22 6D 57 BD
