# Supplementary material for: Assembly of CF3‑Pyrazole–Triazole Hybrids through (3 + 3)-Cycloaddition/Ring Contraction and Click Chemistry
Source: J Org Chem. 2026 Feb 16;91(8):3321–8. doi: 10.1021/acs.joc.5c03120 (PMC13298894; doi:10.1021/acs.joc.5c03120)
Supplement: Supplementary file 2 [file jo5c03120_si_002.zip › nmr_spectra/1ac (olb-00003f)/12/pdata/1/outd]

##TITLE= Parameter file, TopSpin 4.2.0
##JCAMPDX= 5.0
##DATATYPE= Parameter Values
##NPOINTS= 1	$$ modification sequence number
##ORIGIN= Bruker BioSpin GmbH
##OWNER= nmrsu
$$ 2023-06-20 14:50:49.052 +0200  nmrsu@CZC1459CT1
$$ //feruos/MJRG/NMR_Prodigy/nmrsu/olb-00003f/12/pdata/1/outd
$$ process C:\Bruker\TopSpin4.2.0\prog\mod\xwish3.exe
##$CURPLOT= <>
##$CURPRIN= <$>
##$DFORMAT= <normdp>
##$LAYOUT= <+/1D_BB.xwp>
##$LFORMAT= <normlp>
##$PFORMAT= <normpl>
##END=
