# Supplementary material for: Assembly of CF3‑Pyrazole–Triazole Hybrids through (3 + 3)-Cycloaddition/Ring Contraction and Click Chemistry
Source: J Org Chem. 2026 Feb 16;91(8):3321–8. doi: 10.1021/acs.joc.5c03120 (PMC13298894; doi:10.1021/acs.joc.5c03120)
Supplement: Supplementary file 2 [file jo5c03120_si_002.zip › nmr_spectra/1ac (olb-00003f)/12/pdata/1/title]

F19 CDCl3 {\\feruos\MJRG\NMR_Prodigy} nmrsu 21
