# Supplementary material for: Assembly of CF3‑Pyrazole–Triazole Hybrids through (3 + 3)-Cycloaddition/Ring Contraction and Click Chemistry
Source: J Org Chem. 2026 Feb 16;91(8):3321–8. doi: 10.1021/acs.joc.5c03120 (PMC13298894; doi:10.1021/acs.joc.5c03120)
Supplement: Supplementary file 2 [file jo5c03120_si_002.zip › nmr_spectra/1ac (olb-00003f)/12/shimvalues]

# Tue Jun 20 12:52:33 2023
#$$PROBEIDENTIFIER=Z168773_0043
#$$PROBENAME=CPP1.1 BBO 600S3 BB-H&F-D-05 Z XT
#$$SHIMID=292722
#
# Active Shim Gradients
#
Z           		-3338           
Z2          		5272            
Z3          		-963            
Z4          		-15216          
Z5          		837             
Z6          		5689            
Z7          		3087            
Z8          		-12740          
X           		-3068           
XZ          		3249            
XZ2         		-4334           
XZ3         		-134            
XZ4         		561             
XZ5         		-4134           
Y           		-3751           
YZ          		-6010           
YZ2         		-6907           
YZ3         		2522            
YZ4         		-1581           
YZ5         		-1446           
XY          		-1339           
XYZ         		7136            
XYZ2        		-632            
XYZ3        		-2149           
XYZ4        		-3926           
XYZ5        		-841            
(X2-Y2)     		-3884           
(X2-Y2)Z    		-2953           
(X2-Y2)Z2   		-981            
(X2-Y2)Z3   		-99             
(X2-Y2)Z4   		1499            
(X2-Y2)Z5   		-439            
X3          		5504            
X3Z         		1150            
Y3          		-2935           
Y3Z         		1458            
#
# Lock Parameter
#
FIELD		 727.615
LOCKPHASE		 263.776
LOCKPOWER		 -27.000
LOCKGAIN		 132.066
LOCKDC		 -75.000
LOCKSHIFT		   7.240
LOOPGAIN		 -12.000
LOOPTIME		   0.400
LOOPFILTER		 100.000
#
IEEE64_VERSION_CODE 1
#
# Shim currents 
#
SHIM_SETTING [ 1]    -1150.30245386
SHIM_SETTING [ 2]     7743.60345823
SHIM_SETTING [ 3]    -2225.22320365
SHIM_SETTING [ 4]    -7373.28399811
SHIM_SETTING [ 5]     2563.19127041
SHIM_SETTING [ 6]     2441.25398481
SHIM_SETTING [ 7]   -15834.95614170
SHIM_SETTING [ 8]   -22456.76793619
SHIM_SETTING [ 9]    -2391.84769972
SHIM_SETTING [10]    -4124.14767321
SHIM_SETTING [11]        0.00000000
SHIM_SETTING [12]    -4393.28199446
SHIM_SETTING [13]    -1477.51570065
SHIM_SETTING [14]     2111.70981484
SHIM_SETTING [15]    -5070.90050387
SHIM_SETTING [16]    -8456.54128226
SHIM_SETTING [17]      -63.38524822
SHIM_SETTING [18]    -1596.79363351
SHIM_SETTING [19]    -3356.41209949
SHIM_SETTING [20]     3950.59344710
SHIM_SETTING [21]    -5953.03671347
SHIM_SETTING [22]      357.78272091
SHIM_SETTING [23]    -6831.03775856
SHIM_SETTING [24]    -2498.18059037
SHIM_SETTING [25]    -1381.93347788
SHIM_SETTING [26]     1013.28757708
SHIM_SETTING [27]     3226.83034230
SHIM_SETTING [28]   -15488.04762589
SHIM_SETTING [29]    -4581.33927851
SHIM_SETTING [30]    -1790.25089554
SHIM_SETTING [31]    -3434.09550979
SHIM_SETTING [32]    -7024.64986386
SHIM_SETTING [33]     1979.94423417
SHIM_SETTING [34]    -8620.71077080
SHIM_SETTING [35]     9157.50198450
SHIM_SETTING [36]    -3058.10869853
SHIM_SETTING [37]     -164.54919318
SHIM_SETTING [38]    -1621.08405053
SHIM_SETTING [39]     8013.54375720
SHIM_SETTING [40]        0.00000000
